# Supplementary material for: Nutraceutical Profile Characterization in Apricot (Prunus armeniaca L.) Fruits
Source: Plants (Basel). 2025 Mar 22;14(7):1000. doi: 10.3390/plants14071000 (PMC11990447; doi:10.3390/plants14071000)
Supplement: Supplementary file 1 [file plants-14-01000-s001.zip › Table S1.xlsx]

## Sheet: 1H-qNMR
	Carbohydrates				Organic Acids				Polyphenols derivatives
	Compounds	1H (ppm)	Multiplicity		Compounds	1H (ppm)	Multiplicity		Compounds	1H (ppm)	Multiplicity
	Fructose	4.11	m		Citrate	2.74	dd		Chlorogenate	7.63	d
	Glucose	5.22	d		Formate	8.45	s		Choline	3.2	s
	myo-Inositol	3.3	t		Fumarate	6.53	s		Epicatechin	6.05	d
	Sucrose	5.4	d		Malate	2.39	dd		Trigonelline	9.1	s
	Xylose	5.1	d		Quinate	1.95	dd
					Succinate	2.49	s
					Tartrate	7.1	s
	Aminoacids
	Compounds	1H (ppm)	Multiplicity		Multiplicity Legend
	Alanine	1.49	d		s, singlet
	Asparagine	2.95	dd		d, doublet
	Isoleucine	0.98	t		t, triplet
	Phenylalanine	7.4	m		dd, double of doublets
	Threonine	1.32	d		m, multiplet
	Valine	1	d
SAMPLES	Metabolites Concentration (mM) present in 1H-NMR spectra of Apricot's extract in each sample
	Alanine	Asparagine	Isoleucine	Phenylalanine	Threonine	Valine	Citrate	Formate	Fumarate	Malate	Quinate	Succinate	Tartrate	Fructose	Glucose	myo-Inositol	Sucrose	Xylose	Chlorogenate	Choline	Epicatechin	Trigonelline
Fruit Goldrich-1	0.438	6.0603	0.0672	0.0409	0.0909	0.0971	55.8328	0	0.0099	20.0555	11.5131	0.0109	0.5114	16.2809	27.6421	0.6989	79.1448	0.5584	0.4189	0.0202	0.1295	0.0096
Fruit Goldrich-2	0.5162	6.2706	0.0631	0.0447	0.0945	0.104	46.7524	0	0.0093	21.3725	12.1633	0.0094	0.4027	15.25	28.1438	0.7715	78.2051	0.5921	0.1924	0.0303	0.134	0.01
Fruit Goldrich-3	0.5344	2.7302	0.0678	0.0483	0.0705	0.1003	57.8593	0	0.0095	23.9436	11.657	0.0118	0.334	15.6962	28.0989	0.808	82.3432	0.7015	0.2432	0.0377	0.1459	0.0117
Fruit Currot-1	0.4291	9.6527	0.0655	0.0313	0.1119	0.1143	18.1999	0	0.0055	25.9356	10.156	0.0333	0.2198	21.0982	45.6389	0.6213	54.038	0.7643	0.1071	0.0302	0.0045	0.0145
Fruit Currot-2	0.4361	9.4584	0.0693	0.0401	0.1491	0.0619	19.7781	0	0.0054	28.7393	11.4377	0.0309	0.215	23.5418	52.128	0.7461	53.6639	0.7209	0.1477	0.0304	0.0051	0.0203
Fruit Currot-3	0.4741	8.631	0.067	0.0403	0.1226	0.1142	20.7056	0	0.0057	26.345	11.614	0.053	0.2344	21.9102	52.7883	0.7823	54.7188	0.7353	0.1465	0.0225	0.0064	0.0138
Fruit Bergeron-1	0.2491	3.4428	0.0442	0.0635	0.093	0.0703	16.5191	0	0.0119	45.8641	11.737	0.0298	0.3189	14.6215	35.7675	0.7459	68.4608	0.7142	0.3734	0.0147	0.0644	0.0171
Fruit Bergeron-2	0.3025	3.2412	0.0355	0.0705	0.0859	0.0699	17.4881	0	0.0108	42.1703	13.699	0.0107	0.3135	14.5113	43.6834	0.7452	67.0782	0.94	0.154	0.0148	0.0865	0.0112
Fruit Bergeron-3	0.2472	3.4591	0.0425	0.0593	0.0966	0.068	16.8562	0	0.0104	35.9422	13.2747	0.0103	0.2854	16.046	36.8445	0.6493	68.0784	0.8012	0.1681	0.0167	0.0785	0.0133
	ND: not determinated due to small quantity or peak overlapping
										LOD ≥ 10 uM
								NOTE: The concentration of the metabolites is expressed in mM.

## Sheet: Peaks UPLC QToF MS-MS
Sample	Goldrich_rep1_MS_2-B,1_01_18198.d	Goldrich_rep2_MS_2-B,2_01_18199.d	Goldrich_rep3_MS_2-B,3_01_18200.d	Currot_rep1_MS_2-B,4_01_18202.d	Currot_rep2_MS_2-B,5_01_18203.d	Currot_rep3_MS_2-B,6_01_18204.d	Bergeron_rep1_MS_2-C,1_01_18206.d	Bergeron_rep2_MS_2-C,2_01_18207.d	Bergeron_rep3_MS_2-C,3_01_18208.d
Label	Goldrich	Goldrich	Goldrich	Currot	Currot	Currot	Bergeron	Bergeron	Bergeron
0.45min : 269.248m/z	2025.2	0	2134.52	0	0	0	0	0	0
0.55min : 257.248m/z	0	0	0	16439.7	13203.3	0	0	12573.6	12732.6
0.56min : 255.233m/z	0	0	0	3153.59	2516.22	0	0	2080.84	2218.88
0.67min : 114.987m/z	0	0	0	1491.47	0	1391	0	0	0
0.78min : 413.268m/z	0	0	0	1537.55	1462.7	0	0	0	0
0.83min : 111.080m/z	0	0	0	0	0	0	834.421	1175.01	0
1.06min : 69.070m/z	662.685	748	0	0	0	0	0	0	0
1.08min : 447.349m/z	1140	0	954.306	897.023	968.76	0	0	0	0
1.24min : 231.035m/z	7942.95	7836	0	0	11687.1	16495.9	9195.9	10468.6	9906.96
1.25min : 245.997m/z	0	0	0	3527.58	4087.71	0	5062.49	4926.41	5100.83
1.26min : 123.014m/z	127657	158432	94717	114701	131655	75975.9	112329	113001	108795
1.26min : 105.003m/z	459528	610416	343651	460764	495687	207250	354440	356484	380092
1.26min : 86.993m/z	499535	763264	334619	546536	597239	234937	503805	506047	508276
1.26min : 68.982m/z	209663	317736	148323	224303	238866	85535	172319	173853	176323
1.26min : 118.035m/z	50744	68036	44376.5	54375.8	58071.3	31422.9	47061.3	44800.5	45829.5
1.26min : 138.991m/z	12655.9	12540	7302.99	7390.32	8719.22	0	8733.42	8862.7	9798.62
1.26min : 100.024m/z	111424	149984	74138.9	107495	124226	48311	92611.4	81020	86189.7
1.27min : 84.960m/z	2.92078e+06	0	1.8046e+06	2.47662e+06	2.71087e+06	1.13265e+06	2.27387e+06	2.12926e+06	2.44669e+06
1.27min : 146.030m/z	719578	988924	387896	698674	778126	330775	511836	493192	521394
1.27min : 128.019m/z	2.19271e+06	3060140	1.20946e+06	1.91968e+06	2.12497e+06	1.08753e+06	2.14288e+06	2.2307e+06	2.23387e+06
1.27min : 151.009m/z	1.00237e+06	1441824	483196	998430	1.04418e+06	440637	775375	814088	795114
1.27min : 110.009m/z	1.11995e+06	2005972	646023	1.46513e+06	1.53105e+06	687933	1.20958e+06	1.26873e+06	1.18935e+06
1.27min : 114.988m/z	715069	1284584	356376	927363	938008	461625	732546	781592	711134
1.27min : 102.970m/z	274036	314376	152845	211085	233018	84121.2	272986	238943	284615
1.27min : 120.981m/z	52449.4	61676	32448.6	40764	45347.3	16760.4	51971.1	47038.3	52247.7
1.27min : 72.081m/z	16506.9	19804	8502.35	9334.25	13005.1	5600.48	14051.9	14900	16121.6
1.27min : 132.998m/z	1.23028e+06	1910684	0	1.32227e+06	1.35955e+06	579732	909361	996261	976893
1.27min : 85.963m/z	27554.7	30492	14228.1	44886.5	22646	9518.08	0	0	0
1.27min : 151.035m/z	86125.8	136196	36202.8	93849.5	87266	51083.3	78811.3	76914.7	79329.4
1.27min : 265.019m/z	0	0	0	5710.32	5037.06	0	3497.5	4165.71	0
1.28min : 169.046m/z	30409.4	46156	12876.7	26502.9	27429.6	15916.7	20113.7	23336	20858.4
1.28min : 160.993m/z	57218	77524	25453.7	47086	47223	32722.7	53313.1	45070.2	55628.1
1.28min : 125.986m/z	408274	635296	0	415609	407462	249833	455571	383889	430246
1.28min : 143.997m/z	261241	350608	94708.8	232682	239654	141699	251143	223177	244393
1.28min : 148.976m/z	120164	177436	49523.1	112652	107202	72240.7	115537	117630	111932
1.28min : 130.965m/z	172951	267324	0	165096	160204	115312	201550	189888	197169
1.28min : 166.986m/z	75407	96116	36539.6	57995.5	67786	39176	66452.4	66683.6	64243.6
1.29min : 251.160m/z	9648.32	0	27478.6	36243.6	46619.3	0	34954.3	28596.5	0
1.29min : 146.165m/z	180570	18228	18356	67669.2	60297.2	15866.5	18986.4	117847	1906.85
1.32min : 221.150m/z	0	0	0	9087.07	10507.3	0	0	5332.91	6093.26
1.40min : 234.181m/z	13374.2	11460	18610.7	10327.2	15830.1	12728.8	17722.8	23565.4	13820.3
1.44min : 333.069m/z	0	0	0	133478	161356	46837.9	0	0	0
1.45min : 219.026m/z	3.08926e+06	3164556	1.4928e+06	2.30712e+06	2.38062e+06	798534	3.14465e+06	3.15972e+06	2.64837e+06
1.45min : 156.076m/z	100672	93996	74508.5	56789	67140.8	51380.3	86103.6	84694.7	78744.3
1.47min : 162.076m/z	0	129296	119033	541374	1.36606e+06	499902	198581	588754	261980
1.47min : 557.113m/z	0	0	0	1093.47	1502.36	0	0	0	0
1.48min : 60.044m/z	8610.27	9364	0	7549.52	9751.52	8970.8	0	10013.8	9170.22
1.48min : 315.140m/z	51446.3	52824	0	0	0	0	0	0	0
1.49min : 132.065m/z	2.8801e+06	2495388	0	298943	334796	0	3.04009e+06	2.50634e+06	4.16003e+06
1.49min : 268.102m/z	0	0	0	43621.3	46158.4	0	0	0	0
1.49min : 104.107m/z	850859	710732	1.27185e+06	421399	457570	481737	269047	339459	302188
1.49min : 106.050m/z	264722	260072	443482	174133	191901	181883	169176	231730	253174
1.50min : 302.144m/z	0	0	0	36268.7	43315	40407.4	31862.5	44583.2	37656
1.50min : 270.118m/z	78488.8	85976	17978.2	0	0	0	33100.3	31240.8	34982.1
1.50min : 292.102m/z	0	0	0	0	0	0	632849	574747	602262
1.50min : 90.055m/z	1.02438e+06	849292	1.68873e+06	430134	519453	451783	528886	590939	609421
1.51min : 120.066m/z	813077	698056	1.42184e+06	688041	862493	799920	817357	827282	926076
1.51min : 231.094m/z	0	0	0	3217.55	0	3630.28	0	0	0
1.51min : 74.060m/z	31289.8	25028	47633.7	27278	29973.5	31208.5	0	34911.5	37170.6
1.51min : 250.092m/z	13453	11084	3996.52	30172.9	31291.5	31961.1	22636.7	24446.9	52395.1
1.51min : 200.546m/z	0	2455.05	1737.17	0	0	0	0	0	0
1.51min : 102.055m/z	63006	51304	105663	50412.5	0	62946.1	0	0	0
1.52min : 133.061m/z	0	0	0	2.64368e+06	2.89491e+06	2.91893e+06	0	0	0
1.52min : 295.114m/z	316870	251596	93028.9	2.06419e+06	2.20803e+06	2.2108e+06	0	0	0
1.52min : 180.087m/z	350046	345308	624865	565740	745775	554854	352099	429696	910886
1.53min : 817.294m/z	7919.78	6704	0	0	9852.91	5796.48	4216	4523.98	0
1.53min : 381.080m/z	147450	113608	0	0	0	0	0	82247.6	58319.3
1.53min : 198.097m/z	340342	330436	819729	273065	303067	296005	333348	330625	977387
1.54min : 114.055m/z	5491.48	0	9890.66	0	0	0	0	0	0
1.54min : 885.249m/z	8068.07	5208	3532.38	0	0	0	0	0	0
1.54min : 252.108m/z	86871.9	57892	46282.4	114889	126991	129573	74331.1	72241.9	0
1.54min : 723.196m/z	0	35792	19287.3	0	0	0	26784.4	26346.6	0
1.55min : 205.068m/z	0	229696	205313	288164	300260	328668	263076	313443	386853
1.55min : 129.055m/z	695675	604640	0	1.33333e+06	0	1.64906e+06	1.63721e+06	1.51672e+06	2.80697e+06
1.55min : 183.087m/z	2.50662e+06	2093832	4.3219e+06	2.59381e+06	2.84738e+06	2.74814e+06	2.49998e+06	2.58877e+06	5.39778e+06
1.55min : 234.097m/z	88025.9	46336	38240	124257	133295	132359	70205.9	62807.6	45235.7
1.55min : 385.149m/z	0	0	0	1.33333e+06	1.59992e+06	0	0	0	0
1.55min : 55.054m/z	2122.44	2372.95	2273.94	4378.05	5207.57	4013.37	3980.62	4375	8485.49
1.56min : 432.171m/z	19732.2	16556	8145.01	6418.35	7037.13	7402.52	0	9965.51	6422.62
1.56min : 91.039m/z	25937.4	21072	0	37919.4	41153.6	45278.2	49596.7	48644.2	77283.8
1.56min : 417.074m/z	21566.1	8469.37	0	0	0	0	0	0	0
1.56min : 264.108m/z	0	0	0	0	0	0	55377.7	55410	38327.7
1.57min : 81.033m/z	30511.3	26824	34613.2	37927.7	169794	40389.1	41234.9	39866	0
1.57min : 637.231m/z	11451	9244	7684.98	6745.13	7668.49	7030.37	4026.04	4294.51	0
1.57min : 61.028m/z	10227.6	8828	11792.4	13737.4	15922.3	15898.4	0	15926.3	26331.9
1.57min : 111.044m/z	236722	160776	223468	348057	393052	397616	373237	364916	631619
1.57min : 256.103m/z	0	0	0	5580.44	7599.36	6375.79	7556.38	7675.37	0
1.57min : 160.061m/z	0	0	0	2647.78	0	2567.65	1812.75	0	3219.98
1.57min : 100.076m/z	15427.1	14420	18442.3	34412.7	37250.2	41693.5	13027.9	10967.7	19666.6
1.57min : 83.049m/z	77478.5	60476	76923.7	122078	0	120046	126732	134160	224987
1.57min : 69.033m/z	237547	232128	252659	340805	0	396654	373002	345392	578738
1.57min : 158.080m/z	0	0	0	11311.7	0	14251.7	0	0	0
1.57min : 560.183m/z	0	0	0	2744.14	3308.88	2626.94	0	0	0
1.57min : 475.178m/z	115446	96900	0	141380	115751	110637	0	41979.1	30504.3
1.57min : 117.055m/z	30321.3	27184	38293.4	44924.2	0	60716	0	55212.8	106957
1.58min : 200.044m/z	0	121088	129232	0	0	0	0	0	0
1.58min : 594.223m/z	4949.28	4516	0	2253.96	2691.35	0	0	0	0
1.58min : 73.028m/z	0	0	0	13079.7	13765.5	16568.9	14051.9	14630.3	22990.6
1.58min : 86.060m/z	165310	348480	417741	186199	202127	219317	284899	289607	250708
1.58min : 104.071m/z	1.79588e+06	2553108	2.91564e+06	2.16821e+06	2.36069e+06	2.4674e+06	2.6703e+06	2.6671e+06	2.81737e+06
1.59min : 146.081m/z	0	134312	465777	439644	490516	542435	146044	195297	276546
1.59min : 147.066m/z	0	258488	949375	756845	785039	843151	965226	888005	2.0337e+06
1.59min : 225.016m/z	33500.3	9860	12174.4	0	3944.85	3853.75	8163.58	7111.89	8054.48
1.60min : 143.011m/z	0	5524	7450.85	0	0	0	0	0	0
1.60min : 282.119m/z	0	0	0	97691.3	102543	109916	0	0	0
1.60min : 358.133m/z	2567.32	1852	0	2572.37	2838.82	2535.72	0	3137.29	3566.94
1.60min : 464.196m/z	0	0	0	7524.38	0	8136.2	0	0	0
1.60min : 490.177m/z	15765.4	12212	13636.6	11470.9	16023.6	14005.8	0	17423.5	14890.8
1.60min : 261.037m/z	240888	70496	0	23423.6	26342	22324.4	0	49356.6	49755.8
1.60min : 202.060m/z	0	0	0	56068.4	0	63507.1	0	0	0
1.60min : 765.208m/z	3355.13	4828	6132.37	1805.68	2345.01	2869.3	2638.61	3239.2	0
1.61min : 182.048m/z	0	0	0	6192.11	0	6480.69	0	0	0
1.61min : 651.212m/z	0	0	0	0	1816.46	4223.16	0	0	0
1.61min : 373.119m/z	0	0	0	0	16226.4	15560.9	0	0	0
1.61min : 113.023m/z	22332	16708	35455.2	9602.38	8991.12	8952.56	12606.7	14107.1	15562.5
1.61min : 98.984m/z	93600.7	77836	151707	27051.7	29273	28431.1	39104.2	48797.2	61036.6
1.62min : 345.139m/z	0	55980	51486.5	160446	191072	210935	0	170758	187374
1.62min : 653.231m/z	0	0	0	3221.74	5073.92	0	0	0	0
1.62min : 114.091m/z	0	0	0	1737.24	0	3014.59	0	3392.94	3943.62
1.63min : 134.081m/z	26780.8	19912	50007.8	42603.2	46531.7	55389.1	45471.6	40900.4	89089
1.63min : 88.075m/z	11909.8	8840	21921.3	16355.9	17802.5	18010	0	14839.6	12238.5
1.63min : 799.283m/z	8086.61	6020	0	12614.6	14968.3	11035.2	0	6938.83	3666.36
1.63min : 785.233m/z	19948	9972	11192.7	21215.7	19839.3	23843.9	0	22127.4	44400.6
1.63min : 139.531m/z	3174.4	0	6460.97	1604.97	2331.88	1386.44	0	1960.1	2933.95
1.64min : 298.149m/z	0	0	0	12032.3	0	12423.2	0	0	0
1.64min : 507.191m/z	0	0	0	10318.8	11240.1	11533.9	0	8593.03	7298.04
1.64min : 428.159m/z	0	0	0	0	4295.09	5746.42	0	0	0
1.64min : 619.222m/z	25937.4	17064	0	0	88998.7	12614.8	0	70511.2	69964.1
1.64min : 438.135m/z	0	0	0	1847.58	2092.24	0	0	0	0
1.64min : 385.134m/z	298913	106000	0	0	0	0	0	33446.4	209086
1.64min : 367.121m/z	53005.5	16296	0	0	58416.9	48583.6	0	0	0
1.64min : 704.280m/z	25636.2	18816	0	124927	39761.9	146630	78091	0	76273.6
1.67min : 128.070m/z	80402.7	15272	92055.4	43550.1	54356.9	58417.4	12610.8	36610	34197.7
1.67min : 186.076m/z	0	0	0	4047.08	0	5673.45	0	0	0
1.68min : 337.113m/z	82488	31792	0	0	0	0	0	29381.3	49716.8
1.68min : 160.097m/z	60359.9	27820	154320	74531.6	270025	210507	0	209501	78735.7
1.68min : 687.253m/z	0	0	0	14462.2	0	16226.8	0	9715.97	70760.6
1.69min : 266.123m/z	168030	284912	60416	507845	596548	618552	709960	197978	231518
1.70min : 153.075m/z	40683.3	16976	23724.4	42657.7	15281.7	100950	39967.3	118314	53352.9
1.70min : 138.055m/z	0	169860	212542	2.20829e+06	239548	2.25103e+06	613912	1.91551e+06	0
1.70min : 210.097m/z	153386	105316	46923.1	223151	55550.5	257235	429874	376258	177519
1.71min : 121.028m/z	23458.1	5520	8420.2	16175.7	3225.93	16842.5	8770.58	33136.5	17833.4
1.71min : 93.055m/z	6144.9	2740	3355.76	6753.51	0	10001.5	0	14948.3	7068.35
1.71min : 95.049m/z	123051	22628	33824.6	66948.6	10530.3	79542.3	42515	146412	102671
1.71min : 70.065m/z	55526.5	24748	36247.9	29314.1	9037.21	58604.4	205894	514495	276346
1.71min : 157.049m/z	206971	75748	112112	180577	33978.2	271012	134763	435604	188423
1.71min : 116.071m/z	2.60132e+06	1117952	1.9686e+06	1.43105e+06	414089	2.4415e+06	2.58906e+06	5.06231e+06	2.72403e+06
1.72min : 139.039m/z	144711	42344	59565.7	0	19936.2	134849	80661.3	262907	137090
1.72min : 280.138m/z	0	0	0	0	0	0	19147.4	0	19917.9
1.72min : 520.188m/z	0	2956	2756.08	0	0	0	0	0	0
1.72min : 193.070m/z	1.41365e+06	585952	644593	992816	413020	1.92185e+06	1.10492e+06	3.08072e+06	1.02952e+06
1.72min : 446.187m/z	23379.3	23736	13168.4	14797.4	17940.8	0	0	5011.06	9170.22
1.72min : 355.124m/z	0	100568	29236.6	0	53545.8	18105.8	40840.6	16079.2	0
1.73min : 458.187m/z	291172	304412	372387	124106	203879	0	0	516113	1.33131e+06
1.74min : 130.056m/z	0	0	0	0	0	0	10888.9	22418	0
1.74min : 131.070m/z	13272.2	8080	0	0	0	0	0	0	0
1.75min : 287.124m/z	0	21888	17452.4	0	0	0	0	0	0
1.76min : 178.071m/z	0	13912	16138	0	0	0	0	0	0
1.76min : 167.090m/z	0	0	0	0	0	0	11462.9	0	13066.3
1.78min : 649.219m/z	22021.5	16860	16133.9	0	14760.9	13080	13956.5	0	16420.6
1.78min : 151.039m/z	0	4176	3737.75	0	0	0	0	0	0
1.78min : 202.107m/z	2817.57	2660	3055.92	0	6391.95	7091.82	0	0	0
1.79min : 236.113m/z	13202.7	22824	0	43466.3	68154.6	36845.5	18544.6	15467.5	14496.4
1.79min : 187.107m/z	0	0	0	0	10087.9	10785.9	0	0	0
1.79min : 211.060m/z	16988.8	14624	15710.9	0	0	0	0	0	0
1.79min : 218.102m/z	4110.5	5232	4575.66	10214.1	13148	9645.78	0	4419.28	4745.46
1.80min : 289.092m/z	428836	703640	0	885724	1.09886e+06	0	1.07044e+06	941897	377856
1.80min : 148.065m/z	0	0	0	0	0	0	0	3533.81	14951.5
1.81min : 381.079m/z	109774	120412	101568	159097	168066	95947	183963	154582	83082.4
1.81min : 505.176m/z	62306.3	52348	60083.3	54472.2	66421.9	49825.1	0	54118	59160.1
1.81min : 487.166m/z	193184	177496	183433	162763	194012	151966	0	178345	175391
1.82min : 388.181m/z	9203.44	7148	6649.91	6271.71	5654.59	4487.68	0	7462.05	4983.82
1.82min : 343.124m/z	313033	409820	582239	846744	876733	704844	854182	799124	327207
1.83min : 325.114m/z	2.95492e+06	3733772	3.90524e+06	3.95513e+06	4.31672e+06	3.95789e+06	3.90861e+06	3.80406e+06	2.7611e+06
1.83min : 259.081m/z	69591.2	94436	110798	121266	135097	124985	114059	117779	70947.9
1.84min : 360.150m/z	1.51792e+06	1518048	1.99906e+06	3.17677e+06	2.9069e+06	2.56419e+06	0	3.0837e+06	1.91099e+06
1.84min : 223.060m/z	19750.8	20304	23231.5	17725.9	22641.4	18361.2	17239.7	19898.8	0
1.85min : 180.086m/z	58066	52420	0	0	0	0	0	0	0
1.85min : 707.222m/z	126781	112464	0	0	99616.6	93356.6	91134.9	100907	0
1.85min : 181.071m/z	17053.7	15604	0	0	16392.3	23323.2	33996.3	14054.7	33664.6
1.85min : 247.081m/z	0	39324	45797.7	40232	0	44147.1	41924.5	38296.4	28958.1
1.86min : 241.071m/z	17280.8	23484	23703.9	0	22143.7	23733.6	20419.3	21955.5	15363.2
1.87min : 702.267m/z	251273	233616	236275	373571	431551	457310	285106	320591	320290
1.87min : 229.071m/z	17790.5	19508	25942.4	0	21304.9	19401	19523.2	19951.1	15488.8
1.87min : 864.319m/z	0	0	0	0	0	0	25902.9	26857.8	29759.9
1.87min : 145.050m/z	1.42683e+06	1275552	1.95162e+06	1.13457e+06	1.29634e+06	1.42699e+06	1.73396e+06	1.01378e+06	2.07794e+06
1.87min : 365.105m/z	199964	0	346871	312044	0	255205	294582	316316	0
1.88min : 187.060m/z	0	0	0	2723.19	2691.35	3858.31	0	0	0
1.88min : 517.224m/z	3248.55	2660	2759.66	2388.03	2557.7	2859.53	0	2265.99	2431.24
1.88min : 198.097m/z	60790.9	58860	0	0	0	0	142592	0	146355
1.88min : 209.050m/z	0	0	0	14060	0	17717.9	17937.6	13853.5	19276.5
1.88min : 199.060m/z	11497.3	10136	13509.3	9937.55	10083.3	12368.5	12854.4	9603.27	12949.3
1.89min : 677.176m/z	0	0	0	1131.17	1350.28	0	0	0	0
1.90min : 271.081m/z	79869.7	201272	156291	130981	147139	137718	65300.4	140354	69392.1
1.90min : 163.060m/z	2.32112e+06	2084668	5.40897e+06	1.88683e+06	2.04662e+06	3.84394e+06	3.57615e+06	1.91566e+06	4.05323e+06
1.90min : 253.070m/z	27429.6	70540	48114.3	41681.6	88501	42956.8	69045.6	39125.5	25768.5
1.92min : 175.107m/z	38273.5	33712	0	0	37190.3	33178.8	61542.7	30262.8	52863.1
1.94min : 242.101m/z	0	0	0	6736.75	0	7506.83	0	0	0
1.95min : 206.066m/z	0	0	0	0	0	0	2353.69	1915.82	2028.2
1.96min : 181.051m/z	6909.53	5568	11595.2	0	5594.68	6280.02	11413.3	5558.3	6496.3
1.97min : 523.192m/z	0	0	0	0	0	0	18102.7	0	25469.5
1.98min : 81.033m/z	0	24684	40486.8	21793.9	0	22999.4	39624.5	0	40555.3
2.00min : 286.093m/z	0	0	0	2936.36	6829.75	4127.39	0	0	0
2.01min : 69.033m/z	101553	86564	148791	84875.5	96335.4	101839	154831	94338.2	151755
2.02min : 173.045m/z	0	0	0	0	0	0	5991.58	4113.39	0
2.03min : 194.052m/z	1835.13	1556	0	0	0	0	0	1960.1	1963.19
2.04min : 649.219m/z	0	0	0	0	0	0	17124.1	14855.7	0
2.05min : 343.124m/z	0	0	0	355799	502397	0	200972	0	238101
2.06min : 325.114m/z	0	0	0	0	0	0	2.54239e+06	0	2.74225e+06
2.06min : 57.033m/z	0	6756	11398.1	0	0	0	0	0	0
2.06min : 307.102m/z	0	0	0	142067	161762	0	68612	0	77933.9
2.07min : 259.081m/z	0	0	0	91524.3	117760	0	0	0	0
2.11min : 467.139m/z	0	0	0	0	0	0	0	885.465	1200.45
2.11min : 297.082m/z	7034.65	9812	0	0	18263.4	8204.61	7647.42	8206.65	7878.77
2.12min : 227.054m/z	0	0	0	674.513	0	861.963	0	0	0
2.12min : 170.082m/z	0	0	0	0	0	0	2250.45	1952.05	0
2.13min : 172.984m/z	9458.32	6900	16528.2	0	9977.33	11698.1	11694.1	12138.9	24879.5
2.13min : 381.079m/z	0	0	0	0	0	0	34343.2	34311.8	0
2.13min : 152.055m/z	61286.8	55048	104201	147010	100856	100941	102249	108952	0
2.14min : 339.127m/z	0	0	0	0	0	0	2820.29	0	2045.53
2.15min : 445.336m/z	1552.44	996	1326.7	0	1705.13	1354.51	2357.82	0	2821.27
2.16min : 603.175m/z	0	0	0	0	0	0	3344.71	2938.13	2968.62
2.17min : 135.029m/z	253312	216332	368029	531072	338653	306312	527651	551439	1.0613e+06
2.17min : 707.209m/z	0	0	0	0	7092.43	4902.7	0	0	0
2.18min : 738.152m/z	4564.65	3464	4674.24	3841.79	0	3753.42	3163.02	0	2615.96
2.18min : 461.150m/z	0	0	0	3871.12	0	3949.53	4463.75	4262.31	4550.44
2.18min : 117.018m/z	41670.4	35168	54567	74271.8	52103.3	51553.6	83923.4	84139.3	152344
2.19min : 723.187m/z	24106.9	31628	18602.5	24965.4	22793.5	0	15137.9	14875.8	13660
2.19min : 623.203m/z	0	0	0	5634.91	0	7397.38	0	0	0
2.20min : 157.011m/z	350190	307896	431213	613853	349414	390501	564678	547962	1.32564e+06
2.20min : 739.159m/z	8512.95	10520	0	8894.35	7023.31	5969.89	5582.78	5554.28	0
2.20min : 217.069m/z	44186.7	0	43308.6	78092.7	53071.1	41456.3	56236.6	63793.7	45565.1
2.21min : 641.214m/z	1070.49	0	710.583	0	2755.86	2294.01	0	3195.72	2400.9
2.22min : 107.034m/z	0	13042.4	15591.8	0	15254	16067.2	22603.7	25622.1	42657.1
2.22min : 99.008m/z	38231.8	34564	39759.8	54635.6	39973.9	40038	63293.5	61588.1	100439
2.22min : 175.023m/z	0	17084	33040.1	48439.2	23070	25544.2	20167.4	20180.6	51242.3
2.22min : 71.013m/z	35006.4	32200	39714.6	48497.9	33051.9	34592.6	51958.7	52657	88321.9
2.23min : 89.023m/z	158627	142288	157482	219041	169997	168699	295078	295983	478754
2.23min : 116.070m/z	0	0	0	0	0	0	14270.8	0	22708.9
2.24min : 621.186m/z	3800.01	0	3811.68	0	0	0	8543.47	8134.2	6847.33
2.24min : 411.125m/z	0	0	0	9413.85	8995.73	9727.87	4009.53	4737.24	4433.43
2.24min : 88.039m/z	0	0	0	0	10876	6275.46	0	0	0
2.25min : 500.121m/z	0	872	792.731	0	0	0	0	0	0
2.25min : 263.076m/z	55605.3	97912	140749	261300	261314	185313	225797	205541	229043
2.25min : 323.108m/z	0	6416	4536.7	0	0	0	0	0	0
2.25min : 291.026m/z	4240.26	8548	8342.16	7972.66	4318.13	4136.51	4822.99	0	5677.22
2.26min : 649.112m/z	1316.1	0	1199.37	0	9276.85	1062.63	8403.07	10178.8	0
2.26min : 141.038m/z	0	2664	3844.54	0	0	0	1891.21	0	4238.41
2.26min : 441.019m/z	8466.61	8972	21395.5	7411.26	8074.04	7684.7	12387.8	12114.8	14097.7
2.26min : 658.240m/z	0	0	0	0	60564.5	60497.1	0	0	0
2.27min : 157.049m/z	5616.6	5088	0	31454.9	15028.2	17312.2	5921.38	11140.8	0
2.27min : 83.013m/z	5880.75	4840	6608.83	7574.66	4825.07	5568.56	5900.73	4709.06	9304.57
2.27min : 306.998m/z	4495.13	4284	10038.5	24885.8	13525.9	4232.29	13449	14191.6	29004.3
2.28min : 321.962m/z	11817.1	12248	25371.5	8584.33	10539.6	10416.5	0	11269.6	12736.9
2.28min : 128.070m/z	15339.1	13680	20233.1	114357	69629.3	67219.5	46954	43721.8	77171.2
2.28min : 425.042m/z	2766.59	2064	0	0	2142.94	2316.81	3964.1	2966.31	4039.06
2.28min : 316.124m/z	24334	30940	60986.9	79391.4	103193	0	106985	99550.4	111989
2.28min : 321.079m/z	18680.3	17812	34769.3	32355.7	41513.1	0	64495.1	61708.9	69881.8
2.28min : 661.179m/z	12572.5	8972	7801.66	16330.8	0	5906.05	34607.5	31434	0
2.28min : 111.044m/z	0	0	0	0	0	0	20572	19854.5	0
2.28min : 656.225m/z	18304.9	14608	13554.5	37533.9	13733.2	13089.1	62843.4	55546.8	17967.7
2.29min : 431.147m/z	0	0	0	0	0	0	1247.04	1275.87	0
2.29min : 456.991m/z	3925.13	2760	0	0	3391.83	4090.91	4509.17	4262.31	6327.28
2.29min : 614.684m/z	0	0	0	1059.95	2069.2	0	0	0	0
2.29min : 129.102m/z	0	0	0	7390.32	4686.81	6038.3	0	0	0
2.30min : 139.039m/z	10153.4	9524	15780.7	75189.3	41794.2	43782.3	14663.1	11808.9	21339.4
2.30min : 293.010m/z	3095.62	0	6921	0	0	0	3175.41	2909.96	4034.73
2.31min : 595.173m/z	1158.54	1932	0	10993.3	16318.6	17754.6	30242.8	30198.4	29655.9
2.31min : 864.319m/z	26586.2	27672	26533.9	37487.8	39130.5	38637.9	0	0	0
2.31min : 229.974m/z	0	0	0	1373.53	1949.38	0	0	0	0
2.31min : 802.319m/z	6548.07	6124	0	0	4954.1	5709.94	0	0	0
2.32min : 174.076m/z	31628.1	36188	0	152947	0	123129	48060.6	40067.3	76750.8
2.32min : 471.066m/z	0	0	0	0	7106.26	7100.94	8857.3	8786.23	8775.85
2.33min : 317.068m/z	0	0	0	0	0	0	0	2422.95	1586.15
2.33min : 243.051m/z	15598.6	5584	12055.3	9007.47	0	8770.14	10715.5	22655.8	10474.7
2.33min : 770.155m/z	1617.32	1848	0	0	0	0	0	1851.43	2327.23
2.34min : 623.136m/z	0	0	0	0	0	0	1560.87	1557.61	0
2.34min : 460.203m/z	141453	119456	108662	131790	116101	123056	83411.4	77417.8	0
2.34min : 319.064m/z	0	0	0	0	14341.6	38829.4	0	0	0
2.35min : 559.150m/z	0	0	0	0	1815.74	2097.9	0	0	0
2.35min : 818.278m/z	4022.45	3260	2813.58	3820.84	5230.61	6603.83	7226.23	5526.11	5144.17
2.35min : 495.127m/z	0	0	0	0	0	0	681.33	507.13	0
2.35min : 235.029m/z	2511.71	1784	0	0	0	0	0	0	0
2.36min : 773.241m/z	0	0	0	0	0	0	0	2278.06	2179.88
2.36min : 869.274m/z	12757.8	12552	13004.1	12078.4	13544.3	12546.4	6313.66	6262.65	6023.92
2.36min : 129.018m/z	0	0	0	30135.2	18844	24436	18552.8	18413.6	0
2.37min : 646.072m/z	0	0	0	0	0	0	772.174	1569.69	0
2.38min : 414.161m/z	37504.2	35988	34457.1	92978.1	108437	113537	88036.1	85495.7	78549.3
2.38min : 118.086m/z	2.03719e+06	1924848	4.15741e+06	4.76628e+06	2.53954e+06	2.37553e+06	2.03881e+06	2.00772e+06	4.12215e+06
2.38min : 508.365m/z	667.319	688	0	0	0	0	0	0	0
2.38min : 72.081m/z	519424	497444	841396	933945	656592	679382	504552	496899	718472
2.38min : 692.112m/z	2329.13	2352	2243.18	2015.16	2755.86	0	2010.96	0	1989.19
2.39min : 55.054m/z	0	4504	6037.9	0	0	0	0	0	0
2.40min : 428.037m/z	0	4412	4440.12	0	0	0	5425.87	4696.99	0
2.40min : 576.214m/z	6937.34	6996	5084.98	4000.99	6852.79	6731.52	13453.2	13833.4	7995.78
2.40min : 610.185m/z	0	2004	2004.42	3992.24	6281.34	0	9794.64	0	10340.3
2.41min : 472.168m/z	0	5596	5401.25	3875.31	4682.2	0	0	5087.4	4576.44
2.41min : 158.117m/z	0	584	717.491	0	0	0	0	0	0
2.43min : 834.309m/z	0	1212	1055.61	0	2345.71	2262.08	0	0	0
2.43min : 622.256m/z	110729	141988	121994	147542	177094	199620	59094.1	59257.7	46553.2
2.44min : 788.269m/z	0	0	0	0	0	0	693.718	563.478	0
2.44min : 583.171m/z	959.271	603.957	0	0	0	0	0	0	0
2.44min : 441.123m/z	0	0	0	0	9405.88	9244.44	0	0	0
2.44min : 521.115m/z	634.749	708	0	0	0	0	1998.57	1400.64	0
2.44min : 314.108m/z	86658.8	63500	74594.8	0	63214.4	106614	119249	247987	126689
2.46min : 857.195m/z	0	0	0	1793.12	0	3411.37	0	0	0
2.46min : 261.060m/z	43056	22356	26316.2	17939.5	19005.3	18926.7	35759.5	102577	34128.3
2.46min : 330.140m/z	22318.1	17384	18306.8	0	19065.2	20486.5	13151.7	21420.2	12459.5
2.47min : 416.213m/z	14949.8	12360	13854.3	0	0	0	0	0	0
2.47min : 575.147m/z	1241.95	960	0	0	0	0	2737.71	2587.97	2816.94
2.48min : 351.071m/z	1964.88	1348	0	0	0	0	0	0	0
2.48min : 335.095m/z	3549.77	3432	4493.51	2595.68	0	3844.63	9047.24	4624.54	0
2.48min : 777.194m/z	0	0	0	0	0	0	1759.07	1279.9	0
2.49min : 557.135m/z	0	0	0	0	0	0	9633.6	8689.63	10110.6
2.49min : 678.246m/z	4703.67	0	5261.6	5534.36	0	5404.37	3010.24	0	2868.95
2.49min : 109.028m/z	0	0	0	0	60407.8	72514.4	0	0	0
2.49min : 279.071m/z	122833	69172	86736.3	0	0	0	90377.4	246848	0
2.49min : 823.232m/z	0	2516	3043.6	2220.45	5705.28	2754.63	5875.96	5956.76	4936.15
2.50min : 724.113m/z	0	0	0	0	0	0	755.657	921.689	0
2.51min : 619.218m/z	0	0	0	3062.54	2838.82	0	0	0	0
2.51min : 325.044m/z	13680	7760	8333.95	0	5742.15	3607.48	9369.33	16964.7	0
2.52min : 210.097m/z	0	7472	8206.62	0	0	0	4434.84	10742.3	5161.5
2.52min : 295.103m/z	20890.8	14328	17571.5	9095.45	12005.1	9276.37	8671.48	20249	7077.02
2.52min : 285.116m/z	0	1012	1010.42	0	0	0	0	0	0
2.53min : 101.023m/z	0	0	0	0	0	0	25316.6	25046.6	45114.4
2.53min : 183.086m/z	0	0	0	0	28305.2	33986	0	0	0
2.54min : 97.028m/z	0	0	0	0	137286	142169	0	0	0
2.54min : 225.097m/z	6390.51	8368	11500.8	6288.47	5484.08	7333.53	3464.46	7087.74	0
2.55min : 127.039m/z	0	0	0	0	422232	447108	0	0	0
2.56min : 631.111m/z	0	0	0	0	0	0	1329.63	0	1369.47
2.57min : 354.176m/z	1997.32	2492	0	4445.08	5069.32	6248.09	1296.59	1799.1	1534.15
2.58min : 126.055m/z	0	0	0	9837	18281.8	11086.9	0	0	0
2.58min : 631.170m/z	0	0	0	0	0	0	0	1682.38	1547.15
2.59min : 349.111m/z	0	0	0	0	0	0	1754.94	2559.8	0
2.60min : 301.092m/z	0	1672	1408.84	0	0	0	0	0	0
2.63min : 90.055m/z	0	0	0	2752.52	0	2759.2	0	0	0
2.63min : 73.028m/z	6191.24	6056	0	7067.72	7525.63	7926.41	13655.5	10480.7	12030.5
2.63min : 634.256m/z	0	5084	4945.33	20239.6	18166.6	22620.8	4484.39	4057.04	4450.77
2.65min : 130.086m/z	433595	332044	336250	3.03983e+06	3.23626e+06	1.69896e+06	1.33047e+06	792982	1.74741e+06
2.65min : 117.054m/z	23541.5	0	20479.6	0	39996.9	25416.5	36601.9	0	41417.7
2.65min : 185.042m/z	0	0	0	0	9700.83	3967.77	0	4938.48	8377.15
2.68min : 637.231m/z	0	0	0	3339.05	0	4355.42	0	0	0
2.68min : 736.250m/z	0	0	0	0	0	0	1172.71	1106.83	1100.77
2.69min : 84.081m/z	28843	26928	24656.8	176551	188869	132724	182939	68917.3	105713
2.72min : 814.247m/z	644.148	676	653.079	0	0	0	0	0	0
2.72min : 348.140m/z	1014.88	0	2509.63	0	0	0	1226.39	0	1503.81
2.74min : 259.166m/z	0	0	0	2769.27	2087.64	3060.2	0	0	0
2.75min : 440.177m/z	10843.9	10572	12782.3	2312.62	3907.98	3411.37	45583.1	50121.3	46540.2
2.81min : 695.274m/z	0	0	0	1428.63	0	1961.08	0	0	0
2.82min : 163.060m/z	0	0	0	0	375180	150027	120517	0	137150
2.83min : 148.097m/z	0	0	0	0	0	0	0	4435.37	6487.63
2.84min : 183.086m/z	0	0	0	0	0	0	10942.6	46012	0
2.84min : 543.133m/z	0	27816	31204	0	0	0	0	0	0
2.84min : 505.177m/z	17229.8	15204	16536.5	0	23812	25389.2	0	15081.1	16203.9
2.85min : 651.230m/z	0	0	0	565.585	801.873	0	0	0	0
2.85min : 115.039m/z	11780	11076	13291.6	10829.9	13843.8	13841.6	14118	0	13920
2.85min : 97.028m/z	92613.7	85984	105750	96275.2	101608	103582	80037.7	52604.7	83572.1
2.85min : 851.264m/z	0	0	0	0	1318.02	1564.3	0	0	0
2.86min : 522.204m/z	611273	543688	614716	850255	918749	988380	459043	409568	416959
2.86min : 69.033m/z	0	34472	19350	23059.1	0	24832.8	35544.8	26805.4	15285.2
2.86min : 527.159m/z	233335	198228	216946	227294	248157	254329	217576	179061	178988
2.86min : 85.028m/z	68071.2	58968	69177.1	71988.5	102142	98441.7	59052.8	0	52057.1
2.86min : 127.039m/z	220095	228344	299928	300661	307542	0	1.58432e+06	1.1909e+06	648218
2.87min : 558.089m/z	4722.21	4056	4345.65	0	4872.03	3855.35	2989.6	2905.93	3688.03
2.87min : 217.068m/z	17665.4	15484	32005	0	0	0	0	31393.8	33534.6
2.87min : 380.155m/z	0	0	0	0	0	0	2861.59	0	2513.58
2.87min : 487.166m/z	90129.8	60000	0	0	80168.9	85858.9	38918.4	0	36520.6
2.87min : 145.050m/z	112888	133708	168741	134383	151757	157370	150388	112893	0
2.88min : 534.200m/z	0	0	0	0	0	0	4686.73	5353.04	0
2.88min : 740.247m/z	1635.86	1200	0	0	0	0	0	0	0
2.88min : 141.055m/z	4629.52	0	4854.97	5253.66	6327.43	6758.89	6660.52	6399.5	6457.29
2.88min : 177.075m/z	9703.93	9208	10408.2	10168	10958.9	13371.8	11632.2	11748.5	11818.1
2.88min : 316.160m/z	0	12496	25622.1	0	0	0	6776.14	6665.14	6938.34
2.88min : 299.134m/z	14222.2	9892	18746.2	0	0	0	0	0	0
2.89min : 235.060m/z	0	0	0	1189.82	1765.04	1218.57	0	0	0
2.89min : 81.033m/z	0	6588	7044.22	6640.39	7046.35	6676.8	0	0	0
2.92min : 881.239m/z	6858.56	7060	6871.71	0	0	0	0	0	0
2.94min : 314.144m/z	11705.9	0	13895.4	0	0	0	0	0	0
2.94min : 160.097m/z	10987.6	17432	21794	0	15751.7	19998.5	0	14811.4	11120.4
2.95min : 109.028m/z	0	57452	61750.9	28756.9	31079.5	32006.7	27542.3	33555.1	22067.5
2.97min : 117.054m/z	20186.4	35768	40010.3	22811.9	24871.9	23423.5	32555.2	60251.9	32217.1
2.99min : 654.229m/z	0	0	0	3942.34	5050.88	3826.39	0	0	0
3.00min : 79.054m/z	0	0	0	0	0	0	0	442.918	546.053
3.00min : 635.205m/z	1064.65	0	1052.43	0	0	0	0	0	0
3.01min : 124.039m/z	86111.9	176888	214855	105995	124959	118167	86078.9	134337	80330.5
3.03min : 784.309m/z	2432.93	1768	0	12585.3	13972.9	15159.6	3852.61	3352.69	4277.42
3.04min : 305.143m/z	0	0	0	3184.04	3110.72	0	0	0	0
3.05min : 594.190m/z	0	0	0	0	0	0	971.827	833.142	1092.11
3.05min : 148.043m/z	12271.3	25396	26386	0	0	0	0	0	0
3.05min : 136.062m/z	566317	926096	806627	1.42403e+06	1.46436e+06	1.18264e+06	600582	1.74984e+06	727984
3.06min : 119.035m/z	6506.36	10404	9525.1	13150.9	14433.7	14169.9	7011.51	18313	8355.48
3.09min : 262.129m/z	36864.7	15828	26854.3	133847	80003	220316	90063.6	36505.3	41855.4
3.10min : 280.139m/z	78002.2	37264	56682.3	314696	181154	574104	214000	72656.4	97700.2
3.10min : 738.268m/z	0	0	0	896.558	1188.98	0	1387.44	1267.82	1508.15
3.11min : 490.143m/z	3086.35	2708	2751.97	1675.81	1884.86	0	0	0	0
3.12min : 641.093m/z	0	0	0	0	1824.95	1769.53	0	0	0
3.16min : 499.130m/z	7739.05	7400	7241.37	0	0	0	0	0	0
3.18min : 534.167m/z	105121	88252	99814.3	33005.1	37033.7	37119.2	40623.8	41765.8	45023.4
3.18min : 514.124m/z	634.88	0	488.783	0	0	0	0	0	0
3.18min : 146.092m/z	14138.8	11068	12872.6	7897.25	9557.96	9148.67	31097.6	13938	14708.8
3.18min : 283.045m/z	14352	7848	0	5509.22	6373.51	5559.44	6094.81	4290.48	6782.33
3.19min : 539.122m/z	41517.4	33504	36831.2	12447.1	11585.7	11064.1	19085.5	17548.3	20355.6
3.19min : 499.161m/z	0	0	0	4231.42	0	4861.66	0	0	0
3.21min : 688.133m/z	0	764	513.427	0	0	0	0	0	0
3.21min : 560.163m/z	1645.13	0	1141.86	0	0	0	0	0	0
3.23min : 768.224m/z	0	1252	1351.34	0	0	0	0	0	0
3.23min : 155.117m/z	0	0	0	0	0	0	5124.43	2036.57	0
3.23min : 107.070m/z	0	0	0	0	0	0	5479.55	3425.14	0
3.23min : 768.216m/z	0	0	0	599.102	0	893.888	0	0	0
3.24min : 463.975m/z	574.636	508	0	0	0	0	0	0	0
3.24min : 375.037m/z	0	8796	9792.08	0	0	0	0	0	0
3.24min : 301.055m/z	35409.6	28680	61746.8	17570.9	0	16851.6	15844	19448	28451.1
3.25min : 410.074m/z	0	11724	11808.8	0	0	0	0	0	0
3.25min : 428.177m/z	23485.9	17620	0	0	0	0	5086.46	17544.3	14318.7
3.25min : 576.089m/z	0	1449.48	1532.07	0	0	0	0	0	0
3.26min : 255.050m/z	22878.8	4188	10342.5	3230.12	6272.13	2886.89	0	3900.07	5547.21
3.26min : 728.128m/z	2270.74	3404	3166.82	0	0	0	0	0	0
3.27min : 131.034m/z	4736.11	4952	3737.75	6187.92	6087.79	0	11983.2	4853.96	0
3.27min : 800.049m/z	926.832	0	940.598	0	0	0	0	0	0
3.28min : 345.071m/z	0	0	0	783.441	806.482	0	0	0	0
3.28min : 893.203m/z	8207.1	6504	7167.44	2186.93	0	3602.92	0	2922.03	3740.03
3.28min : 536.103m/z	0	3764	3926.69	0	0	0	0	0	0
3.29min : 637.125m/z	1098.3	1020	1458.13	0	0	0	0	0	0
3.29min : 786.137m/z	2826.84	2464	3236.64	1315.51	0	1349.95	0	0	0
3.30min : 235.045m/z	0	2484	5741.29	1784.74	2861.86	1792.34	0	0	0
3.30min : 393.046m/z	62797.5	63612	60518.7	21387.5	20696.6	24901.2	21868.6	15366.8	16854
3.30min : 781.182m/z	0	4272	5142.49	0	0	0	0	0	0
3.31min : 409.080m/z	0	0	0	3582.04	4202.92	4478.56	1544.35	1597.86	2080.2
3.31min : 673.148m/z	9852.22	12244	14655.3	5446.38	4709.85	6850.1	0	3670.65	3935.05
3.32min : 780.178m/z	0	0	0	0	0	0	0	861.316	931.757
3.32min : 319.066m/z	32916.4	29096	49658.7	19904.4	34747.9	26543	16178.5	25171.4	28212.7
3.35min : 321.116m/z	0	0	0	6791.21	9276.85	7201.27	0	0	0
3.35min : 726.195m/z	16428.1	25560	28858.7	12392.6	13562.7	16003.3	8931.62	8641.33	10184.3
3.35min : 372.114m/z	136346	181732	190966	119326	147794	151012	97760.6	93485	116604
3.36min : 74.023m/z	0	0	0	0	0	0	2948.3	0	1681.5
3.37min : 747.122m/z	3072.45	4244	4464.76	2178.55	2811.17	2280.33	1891.21	0	2301.22
3.38min : 731.150m/z	17549.6	29452	32941.5	13167.7	17295.6	14466.4	0	11100.5	14630.8
3.38min : 769.099m/z	1557.08	1192	1400.63	0	0	0	0	0	0
3.40min : 470.187m/z	0	2280	2624.64	2019.35	0	2800.24	0	1670.31	1820.18
3.40min : 551.604m/z	0	1048	1145.97	0	0	0	0	0	0
3.41min : 514.192m/z	0	0	0	0	633.011	820.487	0	0	0
3.44min : 232.118m/z	0	0	0	10293.7	0	6608.39	0	0	0
3.44min : 337.077m/z	104060	129004	142507	63525.7	68822.9	64432.9	54085.2	59112.8	54358.3
3.45min : 600.028m/z	0	0	0	0	0	0	396.41	705.704	546.053
3.48min : 453.122m/z	0	0	0	0	0	0	2035.73	2056.69	0
3.49min : 239.113m/z	0	520	722.905	0	0	0	573.969	0	689.067
3.51min : 586.209m/z	0	1184	1084.36	0	1884.86	1550.62	772.174	660.074	0
3.51min : 598.173m/z	0	17448	19465	8596.9	15212.6	16067.2	3914.55	3062.9	3423.67
3.51min : 123.055m/z	72798	31924	38207.2	132158	84579.2	154437	34219.3	34883.3	39255.2
3.52min : 643.169m/z	0	0	0	0	0	0	2114.19	1823.25	0
3.53min : 244.093m/z	46522.3	40564	0	224072	184495	82315.2	17710.5	17834.1	19309.5
3.54min : 621.163m/z	0	0	0	787.63	723.53	0	0	0	0
3.55min : 487.179m/z	0	0	0	147371	215263	0	0	0	0
3.55min : 897.204m/z	0	3740	3934.9	0	0	0	0	0	0
3.55min : 860.289m/z	0	0	0	0	0	0	569.84	555.428	0
3.55min : 876.284m/z	11900.5	11284	13041	7867.92	10051.1	9563.69	6784.4	7288.99	8359.81
3.56min : 497.148m/z	3030.74	2576	2797.15	0	0	0	3233.22	3469.41	0
3.56min : 112.050m/z	166149	92540	0	379174	195994	420643	0	43130.2	44798
3.56min : 748.263m/z	0	3400	3828.11	0	9369.02	10193.1	1664.1	1553.59	1694.5
3.58min : 130.965m/z	3990.41	0	2887.51	0	0	0	0	0	0
3.58min : 602.229m/z	0	0	0	0	0	0	2366.07	2209.64	2379.23
3.60min : 735.151m/z	6566.6	3812	0	0	0	0	0	0	0
3.61min : 527.159m/z	66565.1	52972	0	77698.9	82938.6	81900.2	74797.7	69867.2	77335.9
3.62min : 522.203m/z	0	41972	44356	67204.1	0	68487.3	46520.4	46189.1	45578.1
3.64min : 500.208m/z	0	868	685.939	0	0	0	0	0	0
3.65min : 107.070m/z	5880.75	5440	7750.69	0	8138.55	11780.2	5132.69	7401.68	8953.54
3.65min : 135.946m/z	0	0	0	0	0	0	0	3964.47	5126.83
3.66min : 492.193m/z	4370.01	3844	3856.86	0	0	0	0	0	0
3.67min : 452.188m/z	0	0	0	0	1258.11	1286.1	0	0	0
3.69min : 702.219m/z	0	3944	3955.44	0	5327.39	5440.86	0	0	0
3.69min : 501.192m/z	0	0	0	0	4590.03	5363.33	0	0	0
3.72min : 591.189m/z	0	0	0	0	1299.59	875.645	0	0	0
3.72min : 177.039m/z	0	1600	5836.64	0	0	0	0	6709.41	6673.98
3.72min : 838.200m/z	0	0	0	0	0	0	1519.57	0	1503.81
3.73min : 85.028m/z	0	16908	28246.7	24177.7	20383.3	28896.3	0	18321.1	21105.4
3.73min : 503.103m/z	0	0	0	0	0	0	912.57	772.769	0
3.73min : 388.145m/z	0	0	0	0	0	0	1548.48	1404.67	2140.87
3.73min : 254.124m/z	0	0	0	0	7262.95	3365.76	5157.46	2209.64	1963.19
3.73min : 162.076m/z	5644.41	5324	16162.7	5429.62	7023.31	0	0	11816.9	9729.28
3.74min : 209.102m/z	0	0	0	12128.7	6226.04	6804.49	0	0	0
3.74min : 497.087m/z	13179.5	11944	11739	13821.2	9774.56	9540.89	37287.4	19822.3	21634.1
3.74min : 120.065m/z	3883.43	4088	8748.8	0	4046.24	3675.89	0	4954.58	4195.07
3.75min : 481.117m/z	122143	105316	109187	71481.6	76864.6	82087.2	165877	159987	172891
3.75min : 513.054m/z	0	2664	3462.55	0	0	0	5913.12	4133.51	5997.92
3.76min : 115.039m/z	8160.75	7764	13759.8	7893.06	7709.97	9404.07	0	11764.6	8325.14
3.76min : 469.131m/z	0	0	0	6627.82	6636.19	6653.99	0	0	0
3.76min : 883.254m/z	0	0	0	0	9327.54	10567	0	0	0
3.76min : 87.044m/z	13119.3	10808	0	8701.64	9276.85	9490.72	5227.66	0	8619.84
3.77min : 348.071m/z	38157.7	29252	34658.4	16720.4	16143.5	10051.7	50207.9	30339.2	33148.9
3.77min : 476.162m/z	260899	233184	227497	159302	184500	193805	367039	360602	371030
3.77min : 837.212m/z	0	0	0	12514.1	13797.8	16632.7	0	0	0
3.77min : 899.234m/z	0	0	0	1064.14	0	1140.16	0	0	0
3.77min : 69.033m/z	0	0	0	0	12567.3	11907.9	0	0	0
3.78min : 459.135m/z	9791.98	8128	0	0	6562.46	7187.59	13791.8	11579.5	15545.2
3.79min : 815.231m/z	0	0	0	2664.54	2396.4	0	0	0	0
3.79min : 806.199m/z	3674.89	3519.05	0	0	0	0	5423.09	6859.27	6314.28
3.79min : 423.113m/z	3707.33	0	2751.97	4587.53	5636.16	0	5182.24	4962.63	0
3.79min : 826.209m/z	0	0	0	1152.12	0	921.252	0	0	0
3.79min : 441.124m/z	51022.1	41772	36202.8	28082.4	26733.7	29001.2	63016.9	66582.9	71533
3.80min : 878.299m/z	0	0	0	16787.4	21088.4	20646.1	5227.66	3960.44	5378.19
3.80min : 279.071m/z	110168	93648	78418.8	87787.2	85851.2	64031.6	382251	147873	157207
3.80min : 81.033m/z	6645.38	6156	10116.6	5010.67	4889.58	6038.3	7515.28	8580.96	8117.12
3.81min : 379.096m/z	0	0	0	93598.1	78763.3	0	76986.2	103865	89830.1
3.81min : 689.109m/z	11562.2	7516	3939.01	0	7585.54	6799.93	13601.8	13422.8	15046.8
3.81min : 374.129m/z	63469.4	45700	35319.7	91046.7	105059	107755	57702.5	0	60191.5
3.81min : 145.049m/z	60336.8	51844	103630	0	0	0	0	89283	75273
3.81min : 735.168m/z	0	0	0	9573.06	0	12035.6	3658.54	4519.9	4485.44
3.81min : 557.135m/z	27281.3	22928	17037.6	8919.49	9539.53	15082.1	57702.5	49956.3	54839.3
3.82min : 261.060m/z	0	36188	23161.7	24550.6	36287.1	22128.3	102113	43991.5	42197.8
3.82min : 109.028m/z	196271	147440	336517	128434	124115	136619	306206	303127	307268
3.82min : 899.247m/z	0	0	0	0	0	0	2085.28	1424.79	1980.53
3.83min : 704.075m/z	8207.1	4240	2924.48	6196.3	6046.31	7306.17	10591.6	11152.8	12463.9
3.83min : 813.217m/z	0	0	0	0	0	0	3365.36	3276.22	3302.32
3.83min : 243.050m/z	0	58700	18610.7	24290.8	32425.2	16354.5	91657.5	31393.8	35545.5
3.84min : 635.167m/z	9391.86	5296	4095.09	9401.29	6968	9586.49	11293.6	11768.6	10726
3.84min : 797.220m/z	0	3960	2345.33	4309.75	3907.98	5554.88	6920.67	6479.99	8329.48
3.84min : 701.177m/z	0	0	0	0	0	0	2597.31	2849.59	2656.59
3.85min : 357.103m/z	60179.2	42124	34153.2	83053.1	91929.7	102232	59498.7	54818.3	58592.4
3.85min : 319.066m/z	79642.7	75868	0	0	0	0	0	0	0
3.85min : 585.062m/z	0	0	0	10658.1	0	10963.8	0	0	0
3.85min : 621.188m/z	0	0	0	0	0	0	1255.3	1223.55	0
3.85min : 405.103m/z	0	0	0	0	0	0	2279.36	2881.79	0
3.86min : 293.087m/z	15844.2	18428	7832.84	19778.7	34858.5	0	17417.3	12939.9	13876.7
3.86min : 817.190m/z	0	0	0	0	0	0	1611.88	1658.23	2747.6
3.87min : 165.075m/z	11668.8	6876	17953.5	19037.2	0	13718.4	8423.72	8073.83	8186.46
3.87min : 673.136m/z	0	0	0	0	0	0	3485.11	3433.19	0
3.87min : 447.113m/z	0	0	0	0	0	0	1106.65	0	1144.11
3.88min : 339.092m/z	202851	0	126940	264581	322118	306886	164432	172130	164527
3.88min : 603.178m/z	2775.86	0	1265.08	1985.83	1626.79	0	0	2893.86	2121.43
3.89min : 754.226m/z	0	0	0	1621.34	774.223	0	6189.78	7562.68	6825.66
3.89min : 275.076m/z	0	12072	4764.6	8546.62	21194.3	11793.8	7341.85	6479.99	7146.36
3.91min : 881.136m/z	0	0	0	11693	6433.42	11834.9	22409.6	22563.3	24264.7
3.93min : 519.156m/z	0	0	0	2174.36	0	2813.92	1903.6	0	2197.21
3.94min : 741.167m/z	0	0	0	0	0	0	565.711	0	658.731
3.94min : 650.178m/z	4838.06	0	4033.48	4838.9	3903.37	5231.07	7824.98	8737.93	8554.83
3.94min : 737.146m/z	0	0	0	728.977	0	1030.71	0	0	0
3.95min : 577.089m/z	2850.01	0	3717.21	0	0	0	0	0	0
3.95min : 488.125m/z	3827.82	2140	2645.18	2496.95	2797.34	4104.59	6346.7	5679.05	5512.54
3.96min : 453.088m/z	12447.4	0	17427.8	0	6050.92	7292.48	11974.9	11120.6	13161.6
3.97min : 604.550m/z	1431.96	0	1610.11	0	0	0	0	0	0
3.97min : 528.080m/z	0	0	0	0	0	0	3084.57	3010.58	0
3.97min : 165.039m/z	38560.8	38760	28115.3	27123	0	15177.9	11962.5	18667.2	13772.7
3.98min : 193.034m/z	5.09372e+06	4922436	3.8931e+06	4.03126e+06	2.04668e+06	1.84938e+06	1.55181e+06	2.59086e+06	1.73552e+06
3.98min : 175.024m/z	3.3511e+06	3781256	2.25368e+06	2.44787e+06	1.22146e+06	1.19759e+06	836096	1.46389e+06	986969
3.98min : 157.013m/z	2.41516e+06	2554164	1.67164e+06	1.52007e+06	821916	1.02687e+06	850337	1.34873e+06	833589
3.99min : 147.029m/z	3.90558e+06	3922060	2.86765e+06	2.42851e+06	1.47966e+06	1.77817e+06	1.51467e+06	2.33452e+06	1.52011e+06
3.99min : 111.008m/z	3.79101e+06	4102164	2.88293e+06	2.61586e+06	1.60348e+06	1.3243e+06	1.2424e+06	1.96871e+06	1.42122e+06
3.99min : 68.997m/z	359606	380644	304848	274996	191026	191766	149513	201379	145146
3.99min : 87.008m/z	73363.4	70220	53548.4	52700	33669.5	37333.5	29747.3	38678.7	31311.4
4.00min : 385.062m/z	1.2986e+06	947644	1.27594e+06	667286	762591	843534	641413	594763	637890
4.00min : 61.028m/z	14023	12440	10379.4	10180.5	6700.71	7392.82	6107.2	9180.66	5989.25
4.01min : 402.088m/z	5723.19	0	5848.96	6238.2	7608.58	8464.57	7201.46	5457.68	6218.94
4.01min : 139.003m/z	5.03286e+06	4819116	4.18616e+06	4.55525e+06	2.58233e+06	2.86027e+06	2.36539e+06	3.77302e+06	2.21916e+06
4.01min : 786.144m/z	2312.45	1760	2148.18	867.231	1497.75	1249.62	871.903	1062.56	0
4.01min : 593.093m/z	0	0	0	900.747	0	1162.97	0	0	0
4.02min : 546.130m/z	0	0	0	0	0	0	2477.57	2785.19	0
4.02min : 761.114m/z	0	0	0	0	626.752	1965.64	0	0	0
4.02min : 129.018m/z	5.75807e+06	5045412	5.16007e+06	5.45747e+06	2.99685e+06	2.95438e+06	2.57782e+06	4.50766e+06	0
4.05min : 590.099m/z	0	0	0	1298.75	1573.59	0	974.509	817.043	0
4.05min : 821.044m/z	0	0	0	699.65	885.723	0	0	0	0
4.06min : 575.088m/z	0	0	0	0	0	0	787.942	961.937	0
4.07min : 791.087m/z	6056.85	0	6962.07	5686.91	7041.74	7137.42	5541.49	6001.04	5958.91
4.07min : 130.050m/z	47727.2	0	73621.3	101453	62477	53847.6	60968.7	106876	59489.5
4.08min : 210.061m/z	1.06552e+06	1020424	921080	402039	2.3764e+06	1.58111e+06	1.19149e+06	715242	465697
4.09min : 230.990m/z	95435.9	82560	80669.7	32049.8	105285	100859	83118.2	32544.9	33703.6
4.09min : 84.045m/z	0	0	0	7612.36	5677.63	0	0	0	0
4.10min : 407.043m/z	0	0	0	288105	317924	307133	279015	285744	302916
4.11min : 599.058m/z	19162.2	0	14577.2	17704.9	17148.1	18260.9	15162.7	15085.1	15367.5
4.13min : 555.068m/z	0	0	0	0	525.365	469.747	0	0	0
4.15min : 641.001m/z	0	0	0	691.271	612.926	0	0	0	0
4.16min : 615.036m/z	109681	96808	0	88164.3	99413.9	109123	88573	81132.7	87624.2
4.17min : 409.022m/z	14597.6	11768	0	13532.2	14862.3	14548.5	11677.6	12569.6	13980.7
4.18min : 621.053m/z	2187.32	1764	0	0	0	0	0	0	0
4.20min : 256.118m/z	0	0	0	1531.61	2236.2	0	0	0	0
4.23min : 255.050m/z	0	3100	4021.16	0	0	0	0	0	0
4.25min : 437.974m/z	51842.3	42936	42754.1	39867.5	44264.3	44516.5	37365.8	35458.8	38756.8
4.26min : 745.080m/z	1047.32	1092	0	0	0	0	0	0	0
4.27min : 299.134m/z	3021.47	3108	3039.49	0	3663.73	3206.14	3683.31	3670.65	3354.33
4.27min : 476.162m/z	0	0	0	35552.3	36959.9	0	0	88663.2	94657.9
4.27min : 169.012m/z	0	0	0	0	0	0	0	3892.02	2617.59
4.29min : 101.060m/z	0	5744	6543.11	0	0	0	6024.61	0	5399.86
4.29min : 359.058m/z	2803.67	2612	2090.67	0	0	0	0	1308.07	754.073
4.30min : 631.009m/z	42569.4	38248	0	0	0	0	0	0	0
4.30min : 227.016m/z	0	7288	9689.39	0	0	0	0	13241.7	7311.04
4.31min : 97.028m/z	21113.2	24144	0	21588.6	27895.1	23929.7	23574	36722.6	24056.7
4.31min : 693.173m/z	0	0	0	0	3672.95	5372.45	0	0	0
4.31min : 407.044m/z	324711	280576	287827	0	0	0	0	0	0
4.32min : 897.113m/z	1696.1	0	1507.42	0	0	0	0	0	0
4.32min : 68.997m/z	152353	183704	0	0	0	0	0	0	0
4.32min : 354.103m/z	0	5704	5655.91	0	0	0	0	0	0
4.33min : 546.131m/z	13355.6	10004	11459.7	0	0	0	0	0	0
4.33min : 791.086m/z	8119.05	6328	0	0	0	0	0	0	0
4.34min : 109.028m/z	33815.5	37004	0	0	0	0	0	0	0
4.34min : 268.067m/z	0	0	0	0	0	0	0	17995.1	13738
4.34min : 690.174m/z	0	3436	2916.27	0	0	0	0	0	0
4.35min : 648.122m/z	0	0	0	573.964	566.842	665.855	0	0	0
4.35min : 145.514m/z	0	2570.31	4247.07	0	0	0	0	0	0
4.38min : 127.039m/z	71861.9	60580	58834.6	59663	0	69495.2	0	0	0
4.39min : 511.094m/z	22123.5	19712	23211	10226.6	10018.8	10599	7940.6	7389.61	8333.81
4.40min : 728.210m/z	0	0	0	0	0	0	3567.69	3561.98	0
4.41min : 145.049m/z	40938.2	37784	0	0	0	0	0	0	0
4.41min : 608.039m/z	0	0	0	586.533	0	506.232	0	0	0
4.42min : 330.140m/z	0	0	0	0	0	0	1589.77	1517.36	1724.83
4.42min : 726.195m/z	5435.87	5192	5199.99	4993.91	5825.1	6581.02	0	0	0
4.43min : 807.063m/z	121739	109680	8711.83	8211.46	9567.18	10462.1	8019.05	0	8758.52
4.46min : 372.114m/z	81964.4	74152	83351.8	68423.3	74661.8	71675.2	58776.1	64465.9	63181.8
4.47min : 615.036m/z	9977.34	8784	87303.1	9154.1	9502.66	10183.9	9980.46	9337.63	8810.52
4.48min : 569.097m/z	12920	10648	11611.7	10302	10258.5	9677.71	9200.02	9353.73	9417.25
4.48min : 777.090m/z	2488.54	11228	11242	1767.98	1924.1	0	1573.25	0	1495.15
4.49min : 448.069m/z	0	0	0	1210.77	1861.82	0	0	0	0
4.53min : 714.230m/z	1682.2	0	1585.46	0	1732.78	1327.43	0	0	0
4.54min : 309.120m/z	0	0	0	812.767	0	930.373	0	0	0
4.54min : 519.205m/z	0	0	0	1135.36	1129.07	957.737	0	0	0
4.56min : 291.071m/z	0	0	0	0	0	0	5529.1	4845.91	0
4.57min : 749.136m/z	0	0	0	1545.93	1082.99	0	0	0	0
4.60min : 399.127m/z	0	0	0	0	0	0	1812.75	1871.55	0
4.65min : 632.204m/z	1408.78	1316	1129.54	0	0	0	0	0	0
4.66min : 732.153m/z	2710.98	2000	2107.1	0	0	0	0	0	0
4.67min : 383.145m/z	0	7488	7984.82	0	0	0	8869.68	8584.99	8195.13
4.67min : 127.039m/z	0	0	0	0	0	0	45364.2	0	57387.6
4.67min : 345.093m/z	0	732	948.813	0	0	0	0	0	0
4.67min : 344.092m/z	0	0	0	2781.84	3295.05	0	3030.89	0	3228.65
4.70min : 145.049m/z	0	0	0	0	0	0	40103.5	0	45998.5
4.74min : 865.071m/z	0	2948	3121.64	846.283	723.53	1076.31	1490.67	0	1230.79
4.75min : 657.066m/z	880.49	1180	1495.1	678.702	875.609	1121.92	0	0	0
4.75min : 689.014m/z	2507.08	0	2415.16	0	0	0	0	0	0
4.76min : 777.192m/z	0	0	0	1281.99	2239.72	0	1672.36	1714.58	0
4.76min : 673.042m/z	3786.11	0	2965.55	0	2253.54	3443.29	5244.18	5960.79	5742.22
4.76min : 772.237m/z	0	0	0	0	815.699	980.54	1267.69	0	936.091
4.76min : 443.067m/z	0	3900	3425.59	2731.57	3364.18	3406.81	6557.29	6818.08	7813.76
4.77min : 690.210m/z	0	0	0	0	0	0	1379.18	1360.4	0
4.78min : 622.147m/z	0	1704	1606	1240.1	0	1090	2068.77	3372.82	3185.31
4.78min : 84.960m/z	45155.2	18496	0	44157.6	49342.9	41429	40157.2	0	38453.4
4.79min : 402.125m/z	0	2404	2419.27	0	0	0	0	0	0
4.79min : 893.102m/z	0	0	0	0	0	0	858.889	986.086	0
4.79min : 135.029m/z	20788.8	9668	10552	24751.7	27531	24166.9	61319.7	33361.9	53617.2
4.79min : 423.111m/z	0	0	0	6175.35	5797.45	0	0	0	0
4.80min : 587.107m/z	0	0	0	0	0	0	1408.08	1762.88	2422.57
4.80min : 89.023m/z	13541	7208	18048	14550.2	17609	14087.9	37692	27763.4	29196.5
4.80min : 627.102m/z	6251.48	5564	6107.73	5039.99	5276.7	5673.45	9584.05	11241.4	12368.5
4.80min : 187.023m/z	0	0	0	0	0	0	6202.17	0	5014.15
4.80min : 71.013m/z	7030.02	0	3840.43	8504.73	8226.12	5486.47	19936.1	16252.3	17590.7
4.81min : 99.007m/z	0	0	0	0	0	0	5892.48	4057.04	5118.16
4.81min : 251.040m/z	15112	14292	12601.6	11512.8	19516.9	14475.5	54560.1	58018.1	37907.4
4.81min : 287.980m/z	2859.28	10180	4448.33	0	7087.48	5573.12	0	0	0
4.81min : 731.047m/z	0	0	0	0	0	0	2304.14	3896.05	3852.71
4.81min : 746.014m/z	0	0	0	0	0	0	0	2024.49	2205.88
4.81min : 501.073m/z	0	0	0	0	0	0	8353.52	7755.87	8918.87
4.81min : 773.085m/z	0	0	0	0	0	0	2374.33	2261.96	2201.55
4.82min : 789.053m/z	0	0	0	0	0	0	0	2145.24	2262.22
4.82min : 273.022m/z	80597.3	64668	52653	63823.2	68620.1	73891.7	247174	229162	180670
4.83min : 715.070m/z	0	0	0	0	0	0	1139.68	929.738	1690.16
4.84min : 233.029m/z	8156.12	7376	4698.88	7645.88	13954.4	8811.18	28913.2	27377	18379.5
4.84min : 887.041m/z	0	0	0	0	0	0	0	680.198	1053.1
4.84min : 268.066m/z	44247	34952	29154.4	39930.3	38434.6	42067.5	162483	139960	107477
4.84min : 481.015m/z	1448.39	0	3897.94	3598.8	1940.17	0	11756	13273.9	9421.58
4.85min : 789.156m/z	991.71	800	0	0	0	0	1494.8	1778.98	0
4.85min : 539.023m/z	0	0	0	0	0	0	3534.66	3264.15	3484.34
4.85min : 643.073m/z	0	0	0	0	0	0	829.984	1038.41	1035.77
4.86min : 221.092m/z	0	0	0	0	7060.17	10402.8	0	0	0
4.86min : 545.038m/z	0	0	0	0	0	0	1465.89	1573.71	1885.18
4.87min : 615.138m/z	0	0	0	0	0	0	3588.34	4073.14	4195.07
4.89min : 351.090m/z	0	0	0	0	0	0	1251.17	1034.38	1295.79
4.92min : 393.045m/z	9694.66	0	9077.39	0	0	0	0	0	0
4.94min : 541.035m/z	2493.18	2028	2505.52	2061.24	2977.07	1938.28	0	0	0
4.94min : 377.069m/z	53835	47292	47929.4	0	0	0	20695.9	20369.7	24152
4.94min : 333.032m/z	0	1264	1404.74	0	1543.84	2198.23	0	736.546	1404.14
4.94min : 465.208m/z	3071.41	0	3713.1	0	0	0	6342.57	6862.35	6504.97
4.95min : 329.127m/z	0	0	0	0	0	0	668.943	0	541.719
4.95min : 364.981m/z	5343.19	3592	4177.24	3644.88	4958.71	4104.59	2783.13	2632.25	2860.28
4.95min : 218.958m/z	4587.82	6008	3248.97	9560.49	0	9873.81	4661.95	2624.2	0
4.95min : 349.009m/z	3762.94	3540	2719.11	2894.96	4774.37	4496.8	1994.44	1960.1	2617.59
4.96min : 466.051m/z	0	0	0	2501.14	3424.09	0	0	0	0
4.97min : 101.023m/z	102257	98160	150451	136993	148711	136719	0	85515.8	88790
4.97min : 119.034m/z	7423.92	8208	13246.4	10809	13438.3	11296.7	7019.77	7015.3	7956.77
4.97min : 581.097m/z	2470.01	1460	1856.55	3267.83	4437.95	0	0	10629.6	10617.7
4.97min : 73.028m/z	15807.1	14636	18458.7	19548.3	26314.4	24203.4	15204	15660.7	16043.6
4.97min : 216.964m/z	0	0	0	708.029	0	861.963	0	0	0
4.98min : 235.960m/z	0	0	0	0	705.096	866.524	0	0	0
4.99min : 331.064m/z	6561.97	4716	4415.47	6020.34	6087.79	7183.03	7990.15	8496.44	9135.55
5.01min : 309.082m/z	5190.26	4044	3918.48	5215.95	5419.56	6549.1	8836.65	8693.66	9053.21
5.01min : 282.147m/z	2775.86	3996	0	2890.77	2442.49	8031.31	4170.57	1899.72	0
5.01min : 326.109m/z	6853.92	5992	4653.7	7000.69	0	9112.18	0	0	0
5.02min : 460.070m/z	0	0	0	0	0	0	2345.43	0	2123.54
5.02min : 639.137m/z	0	0	0	0	0	0	0	1006.21	680.399
5.04min : 357.128m/z	2196.59	2084	0	2953.61	2981.68	0	2060.51	2265.99	2457.24
5.07min : 440.177m/z	17679.3	16384	15480.9	7398.7	8313.68	8897.83	76383.3	78311.3	82939.4
5.13min : 319.150m/z	4495.13	0	4136.17	2777.65	3871.11	4615.38	3076.31	3924.22	4147.4
5.13min : 726.194m/z	0	0	0	0	0	0	9253.71	9889.03	9772.62
5.14min : 789.189m/z	0	0	0	0	0	0	0	2531.62	2353.23
5.16min : 292.139m/z	0	0	0	8622.04	13548.9	14635.1	3076.31	3070.95	5113.83
5.17min : 898.304m/z	0	0	0	0	0	0	805.209	994.136	949.092
5.18min : 132.102m/z	995853	1421928	1.11621e+06	1.49717e+06	1.06629e+06	1.34629e+06	1.94369e+06	677401	640988
5.18min : 86.096m/z	669706	624976	742190	722613	729415	895817	855871	451225	436600
5.18min : 69.070m/z	10533.4	8856	9956.38	9878.89	10488.9	13002.4	0	7313.14	8554.83
5.18min : 606.261m/z	6830.75	5224	6284.35	0	5488.69	7095.61	3600.73	0	3445.33
5.18min : 492.193m/z	10394.4	9472	9837.26	9723.88	10825.3	10717.5	7358.37	6278.75	0
5.18min : 668.168m/z	1089.03	880	977.565	1093.47	1073.77	1153.85	2023.34	0	2478.91
5.20min : 590.230m/z	31479.8	25820	28690.3	23792.3	27282.1	26242	44348.4	46732.4	43172.9
5.20min : 673.144m/z	13286.1	10908	11607.6	6745.13	7074	0	8807.74	10174.8	10908.1
5.22min : 121.039m/z	4332.94	6332	4234.75	7909.82	4004.76	4168.44	0	0	0
5.23min : 194.038m/z	671.953	1036	681.831	0	0	0	0	0	0
5.23min : 441.124m/z	10195.2	7336	9200.61	7503.43	8539.49	9481.6	16500.6	17137.8	17720.7
5.25min : 747.120m/z	0	0	0	0	0	0	2935.91	1601.89	2197.21
5.25min : 457.156m/z	7734.41	0	8995.24	7222.74	7779.09	6015.5	5995.71	5598.55	5642.55
5.26min : 497.148m/z	22800.1	17136	21309.3	25091	27664.6	22520.5	17376	19323.3	21196.4
5.28min : 818.279m/z	0	0	0	0	0	0	2184.39	2265.99	1586.15
5.28min : 193.034m/z	103564	12292	92441.5	6141.84	0	5317.72	6070.03	2909.96	0
5.28min : 663.205m/z	0	0	0	0	0	0	652.425	728.496	866.751
5.30min : 370.172m/z	0	0	0	0	1511.58	994.222	1114.9	0	1330.46
5.33min : 340.197m/z	1520	0	1437.6	0	2801.95	2567.65	0	0	0
5.39min : 517.140m/z	2571.96	2008	0	0	0	0	0	0	0
5.41min : 892.205m/z	0	0	0	0	0	0	1461.76	1122.93	0
5.41min : 539.123m/z	56337.5	39968	44639.4	16481.6	19738.1	17353.3	15530.2	15676.8	16082.6
5.41min : 370.208m/z	7164.41	4844	6563.65	0	1940.17	2034.05	3732.86	4161.69	4147.4
5.42min : 534.167m/z	68733.8	55100	60736.4	21395.9	27761.4	23583.1	20559.7	21782.4	22340.5
5.42min : 337.078m/z	90634.9	70700	86662.4	0	37430	42546.3	31299.9	33861	43736.3
5.42min : 762.086m/z	0	1120	1708.69	0	0	0	0	0	0
5.43min : 130.021m/z	2530.25	0	5199.99	0	0	0	0	0	0
5.43min : 691.146m/z	634.88	516	0	0	0	0	0	0	0
5.45min : 888.248m/z	5922.46	5448	6345.96	1374.16	0	1787.78	1135.55	0	1456.14
5.46min : 97.028m/z	21460.8	30604	0	25593.8	17466.1	0	43667.1	0	20412
5.47min : 893.203m/z	6042.94	4956	6571.87	1797.3	0	1929.16	0	0	0
5.49min : 372.114m/z	45030.1	42116	45177.5	0	27982.6	27528.1	0	18027.3	17118.3
5.50min : 726.195m/z	5041.97	4720	5278.03	0	0	0	0	0	0
5.50min : 486.183m/z	18346.6	0	19124.1	0	0	0	0	0	0
5.52min : 127.039m/z	42689.9	0	34428.4	57756.7	0	29671.6	0	0	0
5.52min : 384.078m/z	0	0	0	653.565	0	884.767	0	0	0
5.53min : 731.149m/z	7725.14	7288	8296.98	3632.32	0	4469.44	0	0	0
5.53min : 615.143m/z	3072.45	0	3483.09	0	0	0	0	0	0
5.57min : 689.110m/z	1798.05	4092	4657.81	2517.9	3198.28	3010.03	0	0	0
5.58min : 659.166m/z	0	0	0	0	1230.46	1577.99	0	0	0
5.59min : 830.242m/z	11298.1	9056	10950.4	4998.1	5511.73	6681.36	7279.91	7003.22	8251.47
5.59min : 231.049m/z	0	0	0	0	0	0	0	517.596	801.745
5.60min : 866.131m/z	1566.35	0	1614.21	0	0	0	1234.65	1151.1	0
5.60min : 719.191m/z	0	0	0	0	0	0	1697.13	1734.71	1833.18
5.60min : 439.330m/z	2947.33	9204	5738.06	0	5649.98	20637	14927.3	0	6327.28
5.61min : 102.091m/z	7321.97	10412	8835.05	10163.8	7198.43	13554.3	13581.2	6556.47	13157.3
5.61min : 305.084m/z	0	0	0	6414.16	9018.77	0	0	2885.81	3727.03
5.61min : 763.213m/z	0	0	0	1171.08	0	1473.09	0	0	0
5.61min : 202.180m/z	480029	1822120	500891	681782	1.4203e+06	1.59085e+06	911678	775744	1.81798e+06
5.62min : 835.197m/z	13443.7	11772	12289.4	7440.59	9037.21	8263.9	8687.99	7916.86	8563.5
5.63min : 279.071m/z	97850.3	122328	58653.9	87724.4	110944	169656	120236	300716	242877
5.64min : 146.118m/z	0	0	0	821.146	0	597.446	1131.42	0	736.738
5.64min : 512.050m/z	7961.49	5816	0	6761.89	5935.71	6877.46	0	0	0
5.65min : 501.193m/z	0	0	0	1424.44	1557.66	0	0	0	0
5.65min : 284.135m/z	704.392	820	0	0	0	0	0	0	0
5.65min : 233.066m/z	4949.28	5280	3285.93	0	5405.73	5030.4	5413.48	14272.1	10357.7
5.65min : 170.081m/z	9676.12	6804	6695.09	20344.3	11871.4	8377.92	13461.4	16055.1	17803.1
5.66min : 476.162m/z	118217	106812	116162	105760	115018	126964	213170	177451	207457
5.67min : 513.055m/z	0	2468	2735.54	0	0	0	10599.8	9780.36	0
5.69min : 102.128m/z	11812.5	13148	15218	7076.1	6004.83	7876.25	12842	14501.5	14665.4
5.70min : 497.085m/z	13466.9	14220	9479.92	8894.35	15521.3	13248.7	29004	28338.9	23094.6
5.73min : 481.117m/z	100682	74396	84904.4	88047	90842.1	96822.7	140792	135750	148470
5.74min : 328.088m/z	3132.69	2076	2049.6	0	0	0	0	0	0
5.76min : 687.128m/z	681.221	0	751.657	0	0	0	0	0	0
5.77min : 89.023m/z	0	0	0	0	0	0	6912.41	0	8862.53
5.78min : 127.039m/z	0	0	0	0	0	0	78604.9	75739.5	83741.1
5.78min : 145.049m/z	0	0	0	0	0	0	75479	79043.8	87325.2
5.78min : 85.028m/z	0	0	0	0	0	0	0	16775.5	19176.9
5.78min : 99.044m/z	0	0	0	0	0	0	0	14211.7	16715.3
5.80min : 109.028m/z	0	0	0	0	0	0	9443.65	11096.5	0
5.81min : 141.958m/z	0	0	0	0	0	0	15402.2	14598.1	0
5.86min : 382.171m/z	0	0	0	1407.68	1990.91	0	2437.75	2950.21	2617.59
5.92min : 851.227m/z	0	0	0	0	0	0	1234.65	1215.5	0
5.92min : 846.273m/z	0	0	0	0	0	0	0	929.738	793.077
5.92min : 393.101m/z	4610.99	4012	3885.62	2823.74	3092.28	3680.45	3361.23	3360.74	3870.04
5.93min : 102.970m/z	0	5060	4444.22	6267.52	6364.29	5126.17	5871.83	4785.54	6314.28
5.96min : 406.107m/z	0	0	0	0	0	0	986.897	957.912	0
6.00min : 267.098m/z	0	0	0	716.408	0	1007.9	0	0	0
6.02min : 346.124m/z	2822.2	2576	0	3917.2	4322.74	3853.75	3976.49	3586.13	0
6.08min : 852.299m/z	0	0	0	0	0	0	887.794	1014.26	0
6.10min : 394.171m/z	3670.25	3284	0	2291.67	2907.94	2505.1	6986.73	5534.16	6452.96
6.10min : 337.112m/z	4254.16	4560	3897.94	0	0	0	4141.66	4849.93	4411.76
6.10min : 539.158m/z	10941.2	9732	9151.32	6104.13	6788.27	7520.52	8820.13	8045.66	9339.24
6.13min : 399.127m/z	8526.85	0	8165.54	6548.22	7078.61	0	15534.3	15878	15246.1
6.31min : 499.163m/z	0	0	0	2214.12	2543.62	2389.78	1893.51	2141.22	2227.55
6.31min : 558.219m/z	0	1224	1766.19	0	0	0	3493.37	3111.2	3332.66
6.37min : 136.075m/z	34339.1	13428	19477.4	0	4848.11	10202.2	22731.7	24624	0
6.37min : 219.025m/z	0	544	476.46	0	0	0	648.296	0	641.396
6.38min : 91.054m/z	0	0	0	0	0	0	5025.33	4644.67	4827.8
6.39min : 165.055m/z	0	7296	13710.8	2165.98	0	6918.51	13890.9	16111.4	0
6.39min : 460.167m/z	0	0	0	766.682	981.604	0	0	0	0
6.41min : 721.149m/z	0	0	0	2157.6	2193.63	2157.19	0	0	0
6.44min : 684.257m/z	5157.82	4932	6136.48	14106.1	16641.2	14831.2	3509.88	2869.71	2530.91
6.45min : 689.212m/z	10204.4	9644	10260.3	19188	20480	23473.7	4282.06	3960.44	5126.83
6.46min : 799.163m/z	0	8680	11155.7	0	0	0	0	0	0
6.48min : 543.133m/z	0	3252	3540.59	0	0	0	2514.73	0	2446.24
6.49min : 426.152m/z	0	1212	1129.54	649.376	0	825.478	1445.25	1549.56	1399.8
6.50min : 424.104m/z	0	836	936.491	0	0	0	0	0	0
6.51min : 347.041m/z	0	0	0	1286.18	0	1372.76	0	0	0
6.52min : 527.159m/z	27911.5	24920	26636.6	0	8456.54	8761.01	15294.8	15435.3	13599.3
6.55min : 231.084m/z	0	0	0	32204.9	33789.3	35390.7	14031.3	14437.1	33582.3
6.55min : 698.215m/z	0	6776	6543.11	0	0	0	0	3646.51	2994.62
6.56min : 113.034m/z	102948	41496	97534.7	161711	0	113414	40347.1	40522.1	54384.3
6.56min : 522.204m/z	0	19560	19522.5	0	0	0	12664.5	11917.6	11731.5
6.57min : 245.078m/z	0	9156	11649.8	21009.6	0	23843.1	9906.13	10162.7	15241.2
6.58min : 134.081m/z	14518.8	0	12408.5	0	0	0	0	0	0
6.58min : 621.140m/z	0	1481.14	1794.94	2253.96	2175.2	2357.86	1069.48	974.011	866.751
6.59min : 141.958m/z	14361.3	0	13513.4	0	0	0	0	0	0
6.59min : 599.158m/z	2511.71	3276	3556.08	2987.13	0	3073.88	0	1485.17	1005.43
6.64min : 135.946m/z	4277.33	3620	0	0	0	0	0	0	0
6.65min : 735.149m/z	0	652	698.261	0	0	0	0	0	0
6.67min : 135.101m/z	0	24052	9562.06	15698.1	0	19059	12032.7	7832.34	31077.4
6.67min : 127.039m/z	0	0	0	40613.2	45951	0	0	0	0
6.68min : 81.070m/z	5398.8	8468	6144.69	5278.8	7032.52	8186.37	6148.49	4298.53	11484.4
6.68min : 157.083m/z	18267.9	22904	9377.23	19912.8	26010.2	20709.9	15827.5	9373.85	44013.6
6.71min : 876.284m/z	4722.21	4468	3269.5	1801.49	1640.61	0	0	0	0
6.73min : 162.076m/z	9611.25	16040	5766.81	0	0	0	0	0	0
6.74min : 714.231m/z	2595.13	2764	1831.91	0	1801.91	1408.99	0	0	0
6.76min : 719.186m/z	3420.01	3340	2460.34	2434.11	2557.7	2011.25	1503.06	1847.4	0
6.78min : 360.149m/z	17684	14744	14404.7	16946.6	0	18146.8	24296.7	0	23168.3
6.80min : 365.106m/z	40437.7	30720	31853	39423.4	45393.4	42509.8	65482	66140.2	64911
6.81min : 419.178m/z	0	0	0	0	2235.11	2335.05	0	0	0
6.85min : 314.092m/z	57982.6	0	40441.6	0	0	0	0	0	0
6.85min : 643.170m/z	0	7996	5713.42	11127.4	0	9458.79	8093.38	7369.48	7822.43
6.86min : 679.194m/z	4286.6	0	3396.83	0	0	0	0	0	0
6.86min : 289.056m/z	3934.4	0	3819.9	0	0	0	0	0	0
6.87min : 719.223m/z	5494.69	0	4776.57	7830.22	0	7826.08	0	0	0
6.87min : 638.215m/z	5301.48	4108	5138.38	8479.59	13447.5	10161.1	7201.46	0	5902.57
6.87min : 765.179m/z	0	1306.54	4739.45	0	0	0	0	0	0
6.88min : 835.199m/z	75648	21156	78184.7	0	0	0	0	0	0
6.88min : 870.238m/z	8177.94	1504	7031.9	0	0	0	0	0	0
6.89min : 836.205m/z	0	0	0	7450.77	3419.9	0	0	0	0
6.89min : 268.104m/z	643536	0	660206	0	0	0	0	0	0
6.89min : 637.125m/z	19903.7	8936	0	0	0	0	0	0	0
6.90min : 555.094m/z	13448.3	7448	12231.9	6895.95	8216.9	8875.03	7147.78	6697.33	0
6.90min : 703.157m/z	12971	0	12585.1	0	0	0	0	0	0
6.92min : 405.103m/z	21256.9	6132	20393.3	0	18539.9	25809.1	53342	45810.7	0
6.93min : 427.086m/z	8656.61	3624	8970.6	0	0	0	3468.59	13942	0
6.93min : 426.160m/z	0	0	0	3178.83	0	1951.96	0	0	0
6.93min : 279.071m/z	80643.6	25544	76981.2	92186.2	176163	120748	190108	173048	0
6.93min : 539.123m/z	209552	90048	190149	103364	122456	128346	163395	153346	68720.3
6.93min : 301.056m/z	368050	112628	393955	171884	279236	197855	182584	160945	0
6.93min : 255.050m/z	52579.2	21104	49592.9	0	41291.9	30784.4	28281.4	26990.6	11367.4
6.93min : 499.130m/z	270922	100784	280627	120419	89245.5	126047	130489	119043	46163.2
6.93min : 664.117m/z	29028.4	3656	31890	0	0	0	0	20868.8	4771.46
6.93min : 655.136m/z	64419.4	30868	56879.5	16988.5	0	15159.6	19077.3	18864.4	0
6.94min : 615.141m/z	124066	24708	126434	73128.1	36241	71251.1	182291	168669	38587.8
6.94min : 534.167m/z	487175	243708	410487	236297	272480	282642	230674	207778	132279
6.94min : 701.177m/z	5190.26	13762.5	4366.18	0	6640.8	5522.95	3059.79	3276.22	0
6.94min : 227.019m/z	6492.46	0	5380.72	0	0	0	0	0	0
6.94min : 441.124m/z	51707.9	12716	49592.9	60773.2	0	63616.5	114872	109234	44269.3
6.94min : 673.146m/z	606273	159960	557035	141329	60500	127744	153853	138334	31805.4
6.94min : 597.130m/z	58344.1	14076	57590.1	36552.1	19341.7	0	86215.1	79998.8	18656.8
6.94min : 696.220m/z	6779.77	5424	0	6887.57	8756.09	8601.39	4067.34	2797.26	0
6.94min : 243.050m/z	20098.3	14792	22841.3	20222.8	0	19282.4	45781.3	42784.1	24533.4
6.94min : 261.060m/z	53487.5	23700	55306.4	54773.8	0	73782.2	139173	126126	46470.9
6.94min : 109.028m/z	272591	419628	269225	145515	76219.5	140359	195525	187630	257746
6.94min : 134.081m/z	14963.7	29088	16335.2	0	0	0	18462	15592.2	24364.4
6.94min : 517.142m/z	23555.4	9092	23727.3	0	10742.3	12487.1	10017.6	11185	5763.89
6.95min : 127.039m/z	237292	334060	205909	163949	94358.4	0	286890	262150	391373
6.95min : 291.071m/z	38505.2	19252	36441	17587.6	28586.3	22588.9	25700.6	23062.3	10011
6.95min : 337.077m/z	1.31424e+06	483452	1.32375e+06	547667	788348	557677	607924	590694	191639
6.95min : 139.002m/z	59845.5	69288	57692.8	25128.8	14631.9	23770.1	0	28962.8	40707
6.95min : 587.182m/z	2826.84	0	2887.51	5148.92	3719.03	5463.66	0	4717.11	2469.56
6.95min : 319.066m/z	403376	161236	381353	160362	266111	209576	187110	167248	63810.2
6.95min : 147.029m/z	57394.1	67788	54944.9	0	14949.9	25284.3	32472.6	29554.4	0
6.96min : 273.060m/z	34649.6	16400	31150.6	16347.5	28107	0	17921.1	18027.3	8294.81
6.96min : 283.045m/z	92159.5	26632	0	0	0	0	0	41359.3	14869.1
6.96min : 97.028m/z	83136.8	112224	76151.5	48200.4	28300.6	48361.2	62455.3	62791.5	98311.2
6.96min : 175.023m/z	0	88016	69205.9	27554.5	13585.8	19141.1	36882.7	35197.2	48061.3
6.96min : 481.117m/z	65072.9	27976	0	0	0	0	78835.7	74612.5	42384.1
6.97min : 423.114m/z	30047.9	6456	0	0	0	0	66985.1	62529.9	30687.3
6.97min : 579.120m/z	13522.5	3924	0	0	0	0	18201.8	19641.2	4520.11
6.97min : 210.073m/z	0	0	0	5543.04	0	6722.13	0	0	0
6.97min : 249.097m/z	0	0	0	1575.26	0	1354.51	0	0	0
6.97min : 251.112m/z	0	0	0	18325	0	17882.3	0	0	0
6.97min : 145.049m/z	125067	172100	0	0	0	0	117845	117505	195253
6.98min : 817.192m/z	5143.92	3484	0	0	0	0	0	0	0
6.98min : 215.093m/z	0	0	0	2212.59	0	2769.2	0	0	0
6.98min : 636.198m/z	4328.3	2946.53	0	0	0	0	0	0	0
6.98min : 344.135m/z	0	0	0	6250.77	0	6015.5	19122.7	20437.2	5481.29
6.98min : 493.083m/z	2034.4	0	2090.67	0	0	0	0	0	0
6.98min : 163.060m/z	30418.6	47148	28780.7	23226.7	23581.5	0	33583.4	36867.5	56720.2
6.98min : 241.155m/z	40256.9	30632	37977.2	114726	165684	157092	94717.3	56846.8	43961.6
6.99min : 200.128m/z	1186.34	1220	1700.47	5165.68	4516.3	0	2935.91	2012.42	0
6.99min : 229.154m/z	17392	14456	17604.4	0	0	0	0	27111.3	17876.7
6.99min : 186.076m/z	17725.7	18880	22332	0	16802.5	17207.3	0	36819.2	38956.1
6.99min : 171.026m/z	34302	29880	33828.7	0	19438.5	19724.8	43382.2	86316.7	60572.9
6.99min : 294.155m/z	128394	104624	0	1.10339e+06	0	1.60227e+06	350514	258938	177463
6.99min : 893.288m/z	0	0	0	7340.04	0	8656.12	0	0	0
6.99min : 131.070m/z	9606.61	4993.02	10046.7	0	0	0	0	0	0
7.00min : 444.172m/z	0	0	0	1223.34	1801.91	1892.67	0	0	0
7.01min : 453.088m/z	12716.1	11176	12309.9	5090.27	7746.84	6748.55	6825.69	6230.45	7397.72
7.01min : 585.235m/z	3170.54	1686.1	0	0	0	0	0	0	0
7.01min : 309.045m/z	94977.1	84636	91127.1	76119.4	0	78826.3	157090	52713.3	63953.2
7.01min : 638.174m/z	0	0	0	2178.55	0	2246.44	0	0	0
7.01min : 194.117m/z	14277.8	12740	15739.6	23415.2	22673.7	21567.3	22793.6	14396.9	13946
7.01min : 326.072m/z	146365	123676	0	102472	0	84162.3	0	78661.5	83678.6
7.01min : 135.029m/z	94597.1	95164	107364	39637.1	49900.5	41050.4	80801.7	69247.4	70215.5
7.02min : 89.023m/z	18925.9	15328	19259.7	7360.99	8451.93	8665.24	17706.3	13382.6	15679.5
7.02min : 175.060m/z	5704.65	6636	6148.8	4097.35	11484.3	5481.9	12796.6	5542.21	0
7.02min : 331.027m/z	71203.9	61012	67591.6	44191.1	0	36280	89663.1	43013.5	43493.6
7.02min : 435.076m/z	3142.56	2204	0	0	0	0	0	0	0
7.03min : 530.150m/z	0	0	0	0	1861.82	1815.14	0	0	0
7.04min : 264.144m/z	17521.8	16792	27203.4	99111.5	0	101219	51223.7	18260.7	26652.6
7.05min : 117.054m/z	0	0	0	0	0	0	0	8323.37	15748.9
7.05min : 394.171m/z	12131	8888	11755.4	0	0	0	0	0	0
7.05min : 132.102m/z	22763	17540	20742.5	12949.8	36462.2	15579.2	21620.9	12102.7	14214.7
7.05min : 107.049m/z	11409.3	0	8321.63	0	0	0	0	7856.49	9997.97
7.05min : 359.134m/z	0	4372	6510.25	0	0	0	0	0	0
7.06min : 115.039m/z	7465.63	7780	13644.8	0	13931.4	8738.21	17115.8	8991.49	12407.5
7.06min : 129.018m/z	0	0	0	0	0	0	51632.5	49783.3	69136.4
7.06min : 103.039m/z	0	0	0	0	0	0	0	15890.1	13621
7.07min : 650.178m/z	14060	0	12047.1	5303.93	4488.65	6051.99	6412.76	0	8112.79
7.07min : 409.100m/z	0	0	0	7210.17	0	5910.61	0	0	0
7.07min : 487.166m/z	0	0	0	0	0	0	2840.94	2930.08	2452.91
7.08min : 745.202m/z	0	0	0	1642.29	2055.38	4505.93	0	0	0
7.08min : 629.193m/z	12915.4	11388	10453.4	12153.8	10599.5	12582.8	13164.1	11627.8	14045.7
7.08min : 113.060m/z	10093.2	10360	0	5438	5295.13	6307.38	17788.9	9643.52	6712.99
7.08min : 86.096m/z	0	4632	6017.36	5215.95	8299.85	6736.08	6871.11	4278.41	0
7.08min : 333.115m/z	10579.8	8032	8017.68	0	0	0	0	16196	22258.2
7.09min : 626.193m/z	0	0	0	1416.06	0	1088.13	0	1630.06	1448.42
7.09min : 124.039m/z	0	26036	24903.3	0	63260.4	28864.4	0	0	0
7.10min : 453.136m/z	5040.92	2708	3787.04	0	0	0	0	0	0
7.10min : 286.092m/z	26187.6	31008	50480.1	0	0	0	0	0	0
7.11min : 383.144m/z	13786.6	8488	0	17943.7	0	24408.6	0	0	0
7.12min : 708.184m/z	11395.4	10128	9360.8	0	0	0	0	0	0
7.12min : 449.159m/z	3586.84	2624	0	0	0	0	0	0	0
7.12min : 253.128m/z	0	60860	166880	0	37300.9	42741.4	24862.1	28888.1	61916.4
7.12min : 473.171m/z	0	0	0	1424.44	0	2485.56	0	0	0
7.13min : 781.261m/z	0	0	0	0	0	0	0	11164.9	11696.8
7.13min : 84.044m/z	0	0	0	5094.46	10511.9	6366.67	0	0	0
7.13min : 137.059m/z	20422.7	17268	40881.1	12954	25351.2	16491.3	0	12489.1	11839.8
7.13min : 173.078m/z	38361.6	66116	62198.6	35753.4	152084	79141	63772.5	33583.3	70375.8
7.13min : 151.096m/z	45947.7	89988	68261.1	37466.9	136130	89603.1	84200	40723.3	65890.4
7.14min : 89.060m/z	0	24920	15176.9	14458	29927.4	28659.1	24631.1	12935.8	20607
7.14min : 415.181m/z	90486.6	81696	87911	62084.5	0	75579.1	31259.9	28471.7	26110.9
7.17min : 437.163m/z	77798.3	48972	54189.1	56639.3	5332	51571.9	25432.2	28556.2	29226.8
7.19min : 125.023m/z	8160.75	0	17575.6	6661.34	15401.5	10416.5	10153.9	9498.62	9534.26
7.20min : 334.086m/z	0	0	0	0	0	0	1333.76	0	3263.32
7.21min : 123.044m/z	0	0	0	0	0	0	22632.6	21999.8	17309
7.22min : 585.235m/z	0	0	0	0	0	0	2300.01	2559.8	2292.56
7.22min : 546.206m/z	1028.78	680.511	0	0	0	0	0	0	0
7.22min : 195.066m/z	0	0	0	0	0	0	0	1750.81	2127.87
7.22min : 673.147m/z	0	4772	5080.87	0	0	0	0	0	0
7.22min : 817.194m/z	0	0	0	0	0	0	0	6749.66	8203.8
7.23min : 590.190m/z	0	0	0	0	0	0	0	1678.36	1755.17
7.23min : 429.138m/z	0	0	0	0	0	0	7902.8	0	8741.18
7.24min : 395.178m/z	0	0	0	0	0	0	4670.21	0	5573.21
7.24min : 591.116m/z	2062.2	1864	1458.13	0	0	0	0	0	0
7.24min : 635.181m/z	0	0	0	0	0	0	2324.78	2684.57	2734.6
7.25min : 278.089m/z	0	0	0	0	0	0	0	776.794	637.062
7.25min : 402.198m/z	5811.24	5352	4768.71	0	0	0	12016.2	12782.9	23753.3
7.26min : 530.151m/z	0	0	0	0	2466.37	3735.86	0	0	0
7.28min : 88.112m/z	0	0	0	73149	108520	84992.3	199196	186016	120123
7.28min : 71.085m/z	0	0	0	6996.5	9511.88	7342.65	18837.8	14638.3	12663.2
7.29min : 107.049m/z	0	0	0	0	13968.3	7306.17	18771.7	17061.3	9911.3
7.29min : 232.155m/z	0	0	0	3221.74	3460.96	4104.59	0	0	0
7.29min : 472.203m/z	0	0	0	0	0	0	0	4721.14	5183.17
7.30min : 392.155m/z	0	0	0	3904.63	3193.67	0	0	0	0
7.30min : 692.177m/z	644.148	0	1014.53	0	0	0	0	0	0
7.32min : 548.183m/z	7372.95	8892	6206.31	5375.16	5751.37	4542.41	9571.66	10154.7	8645.84
7.32min : 99.044m/z	0	0	0	0	0	0	0	7071.65	6869
7.33min : 113.060m/z	8837.34	15792	0	3820.84	0	9673.14	7304.69	0	8541.83
7.33min : 288.115m/z	0	0	0	7000.69	0	5513.83	0	0	0
7.34min : 713.151m/z	0	0	0	2082.19	0	1624.18	0	0	0
7.35min : 509.184m/z	4110.5	7408	7442.64	0	0	0	0	0	0
7.35min : 109.028m/z	0	0	0	0	0	0	11256.4	13318.2	0
7.37min : 293.052m/z	3457.08	0	3483.09	0	0	0	0	0	0
7.39min : 661.222m/z	0	0	0	0	0	0	0	1046.46	1326.13
7.39min : 575.120m/z	191970	248240	237803	0	0	0	148856	141783	180055
7.40min : 537.133m/z	0	0	0	0	0	0	1906.68	0	2253.55
7.40min : 693.256m/z	0	0	0	0	0	0	0	1404.67	1248.55
7.41min : 385.171m/z	3744.4	3316	3507.73	0	5055.49	4223.16	5062.49	5127.65	0
7.42min : 320.134m/z	0	0	0	0	0	0	2576.67	0	3731.36
7.42min : 691.173m/z	0	0	0	0	9857.51	7201.27	4244.89	5139.72	4112.73
7.42min : 163.039m/z	0	0	0	5454.76	0	4127.39	0	0	0
7.43min : 373.147m/z	0	0	0	0	0	0	1083.95	1182.79	0
7.43min : 576.154m/z	0	0	0	0	811.09	848.281	0	0	0
7.44min : 139.039m/z	34329.9	36300	43099.1	0	16410.8	18995.1	52086.7	50065	110610
7.45min : 556.224m/z	12146.1	0	9935.84	2207.88	4640.73	4036.53	4075.59	0	3991.39
7.46min : 127.039m/z	32985.9	0	27454	0	0	0	34000.5	0	56083.1
7.46min : 529.118m/z	8823.44	6588	8264.12	2995.68	5797.45	6166	8213.13	8572.91	5915.58
7.47min : 121.029m/z	0	4428	4551.02	0	0	0	7891.04	6608.79	12069.5
7.47min : 111.044m/z	4434.89	9484	0	4696.45	0	5281.24	0	6508.17	5854.9
7.47min : 587.294m/z	2757.32	1160	2871.08	0	0	0	0	0	0
7.47min : 630.168m/z	0	0	0	2115.71	1829.56	0	0	0	0
7.48min : 155.034m/z	0	0	0	0	0	0	4591.75	0	8801.86
7.49min : 462.127m/z	0	0	0	0	0	0	1114.9	1002.19	0
7.49min : 344.096m/z	8916.12	0	7730.16	3058.35	0	3370.32	5227.66	4032.07	4181.67
7.49min : 591.191m/z	2317.08	2284	2213.9	0	2912.55	2748.67	2964.82	1923.87	2301.22
7.50min : 146.118m/z	602.441	1484	0	0	0	0	0	0	0
7.51min : 419.214m/z	0	0	0	2614.26	0	3771.66	0	0	0
7.51min : 443.165m/z	28495.4	0	26310.4	66940.2	72136.4	77015.7	3973.93	3896.05	0
7.52min : 175.097m/z	1469.03	0	1511.53	0	0	0	0	2265.99	3584.02
7.52min : 237.084m/z	0	0	0	0	3806.59	3210.7	0	0	0
7.52min : 518.155m/z	0	0	0	872.508	1202.81	0	0	0	0
7.54min : 354.176m/z	2289.27	0	2074.25	3364.19	4101.54	4432.95	2089.41	2302.21	2574.25
7.55min : 503.174m/z	5324.65	0	4462.32	4171.66	5456.43	6220.73	7907.56	6006.84	7215.7
7.56min : 255.085m/z	0	0	0	0	0	0	697.847	1231.6	781.726
7.57min : 769.162m/z	801.71	0	1117.22	0	0	0	0	607.751	533.052
7.57min : 741.192m/z	0	0	0	2714.81	2871.08	0	0	0	0
7.57min : 85.065m/z	8582.46	13340	9488.13	0	0	0	0	0	0
7.57min : 737.174m/z	586.378	0	907.739	0	0	0	0	0	0
7.59min : 399.186m/z	1696.1	0	1877.09	0	0	0	0	0	0
7.61min : 445.112m/z	0	0	0	0	0	0	1668.23	0	1863.51
7.61min : 497.096m/z	0	0	0	0	0	0	1168.58	0	1178.78
7.62min : 101.060m/z	16659.8	22744	17321	0	0	0	6660.52	9639.49	0
7.62min : 508.204m/z	3157.51	0	2962.76	1717.7	1603.83	0	0	0	0
7.64min : 328.139m/z	0	0	0	46260.7	50697.8	56930.6	0	61084.7	51238
7.64min : 145.086m/z	24079.1	48412	25909.6	0	0	0	0	18844.3	14045.7
7.66min : 91.054m/z	9935.64	7160	8379.13	6296.85	4940.28	7675.58	12652.1	23263.6	12931.9
7.66min : 166.086m/z	1.44416e+06	1377616	1.29263e+06	875828	911785	1.67429e+06	2.26579e+06	4.57321e+06	2.04541e+06
7.66min : 120.081m/z	1.5941e+06	1127448	1.42361e+06	970901	661702	1.28227e+06	2.26687e+06	4.23181e+06	2.07549e+06
7.66min : 379.159m/z	0	0	0	2400.6	2064.59	0	0	0	0
7.66min : 547.200m/z	0	0	0	1202.39	857.175	0	0	0	0
7.67min : 433.169m/z	2757.32	2480	2327.81	0	0	0	0	0	0
7.67min : 107.049m/z	28931.1	18480	24389.8	17093.2	14230.9	26242	36729.9	70527.3	36958.3
7.67min : 482.203m/z	0	0	0	6496.32	5603.9	0	0	0	0
7.67min : 878.312m/z	0	0	0	0	529.974	615.688	0	0	0
7.69min : 527.174m/z	5160.65	0	17399	10846.7	10594.9	0	0	0	0
7.69min : 151.111m/z	0	0	0	0	0	0	1004.52	2700.67	0
7.70min : 587.269m/z	0	0	0	883.989	797.265	0	0	0	0
7.70min : 477.160m/z	0	0	0	1328.08	1244.29	0	0	0	0
7.71min : 462.107m/z	0	0	0	1227.53	1036.91	1194.89	0	0	0
7.75min : 146.060m/z	87293.7	70010.7	156531	0	0	0	0	0	0
7.75min : 137.059m/z	10394.4	12612	25482.4	10423.5	15115.8	35363.3	10013.5	12014.1	13842
7.75min : 208.060m/z	55378.2	82856	30238.8	0	0	0	0	0	0
7.75min : 777.170m/z	3280.98	0	1519.74	0	0	0	0	0	0
7.75min : 358.090m/z	2201.23	2388	0	0	0	0	0	0	0
7.76min : 408.069m/z	8661.24	0	7602.83	0	0	0	0	0	0
7.76min : 387.140m/z	25334.9	20616	14556.7	0	0	0	0	0	0
7.76min : 339.105m/z	0	0	0	20172.5	31420.5	15013.7	29288.9	20764.2	22379.5
7.76min : 595.146m/z	0	1660	2267.29	0	0	0	1982.05	1593.84	0
7.77min : 211.058m/z	83243.4	51388	33352.2	23050.7	23991.7	20618.7	56087.9	40268.5	29118.5
7.77min : 189.075m/z	25714.9	15768	38330.4	9196	10244.6	16477.6	0	13982.3	11917.8
7.77min : 392.096m/z	135642	109856	0	4348.72	5972.57	0	0	0	0
7.78min : 577.211m/z	0	0	0	0	1110.64	1003.34	0	0	0
7.79min : 383.132m/z	3387.57	1860	2809.47	0	2571.53	2494.68	0	4113.39	2682.59
7.81min : 370.113m/z	0	34352	24587	0	7912.74	8724.53	0	0	0
7.82min : 322.150m/z	889.759	0	891.309	0	0	0	0	0	0
7.82min : 521.185m/z	0	0	0	0	0	0	941.475	0	875.097
7.84min : 195.122m/z	5236.6	6884	4937.11	6854.06	0	8327.75	7940.6	0	8814.86
7.85min : 415.219m/z	0	0	0	5386.03	8585.58	0	0	0	0
7.85min : 217.105m/z	18439.3	22128	15632.8	20063.6	12848.4	30820.9	28640.7	13752.9	28095.7
7.86min : 221.057m/z	3433.91	7268	5282.14	0	4447.17	11570.4	12449.8	0	9742.28
7.87min : 81.033m/z	10714.2	7816	10609.5	0	0	0	0	4769.44	6483.3
7.87min : 259.081m/z	0	0	0	0	0	0	887.794	0	771.408
7.87min : 203.048m/z	0	5680	3897.94	0	0	0	8679.74	3292.32	0
7.87min : 127.039m/z	230267	231328	254126	79571.6	90856	106113	97830.8	119820	138723
7.87min : 109.028m/z	106322	97956	113960	36587.1	37144.3	44936.1	41519.9	58851.2	66635.8
7.87min : 149.021m/z	11474.2	11812	12696	6573.36	5516.34	7392.82	6049.39	6906.63	9898.3
7.88min : 261.050m/z	2914.89	5272	0	0	4345.79	11406.2	12858.6	3123.28	9577.6
7.89min : 307.102m/z	0	0	0	0	0	0	0	2329.55	3688.03
7.90min : 492.163m/z	2354.15	1664.02	1842.62	0	0	0	0	0	0
7.90min : 529.170m/z	0	0	0	0	0	0	8506.31	0	1976.19
7.90min : 511.143m/z	0	0	0	0	2884.9	1678.32	0	0	0
7.93min : 474.184m/z	0	0	0	6996.5	7539.45	0	3736.99	6037.26	6838.66
7.94min : 508.187m/z	0	0	0	0	0	0	0	3947.24	3075.75
7.94min : 556.224m/z	0	0	0	0	0	0	1176.84	0	1690.16
7.94min : 451.123m/z	0	2452	2292.8	0	0	0	4893.19	0	6227.61
7.94min : 683.180m/z	4694.4	0	4440.75	0	0	0	0	0	0
7.94min : 589.203m/z	695.124	0	620.22	0	0	0	0	0	0
7.94min : 430.192m/z	9842.95	8448	9303.3	0	0	0	22302.2	23545.3	24121.7
7.95min : 451.129m/z	0	0	0	1939.75	0	1988.44	0	0	0
7.97min : 721.165m/z	0	0	0	4658.75	2483.96	3073.88	0	0	0
7.97min : 128.143m/z	10904.2	34800	20438.5	27960.9	20106.7	49683.8	23830	27413.2	66852.5
7.97min : 414.272m/z	0	0	0	2501.14	3207.49	0	0	0	0
7.98min : 155.033m/z	6497.09	10992	5972.18	0	0	0	0	0	0
7.98min : 392.095m/z	0	0	0	0	0	0	4645.43	3727	3965.39
7.99min : 339.070m/z	3174.4	2128	0	0	0	0	0	0	0
8.00min : 220.118m/z	66004.3	62575.4	65147.7	42827.3	0	85092.7	0	23219.3	48442.7
8.01min : 466.193m/z	7118.07	6580	6851.17	5500.84	7259.68	8829.42	0	5401.34	3848.37
8.02min : 258.073m/z	0	2424.05	2475.36	0	0	0	1253.2	0	1875.69
8.04min : 471.148m/z	0	10900	11525.4	11885.7	12871.3	14685.3	9472.56	9772.31	6101.93
8.04min : 353.085m/z	25094	20348	22069.1	14558.6	17438.4	12341.1	45315.3	45275.4	51082
8.04min : 331.102m/z	8800.27	0	7504.25	3644.88	6829.75	0	16343.7	17149.8	20169.3
8.05min : 298.129m/z	0	0	0	5421.24	0	12701.4	5150.86	4149.61	8480.64
8.05min : 169.049m/z	16817.4	32432	16733.6	13628.5	12258.5	41114.3	44864.6	40268.5	41556.4
8.06min : 160.096m/z	0	0	0	657.755	0	848.281	0	0	0
8.12min : 691.173m/z	0	0	0	3535.96	0	5167.22	0	0	0
8.12min : 151.038m/z	0	0	0	0	0	0	3761.77	3582.11	0
8.13min : 284.077m/z	9750.27	8092	22594.9	7637.5	0	14662.5	18532.2	14638.3	0
8.13min : 443.212m/z	0	0	0	0	0	0	1226.39	1078.66	0
8.13min : 245.063m/z	5880.75	0	10568.4	0	11201.5	9504.4	4356.39	0	8901.53
8.15min : 363.141m/z	2527.68	2844.43	0	2846.74	0	5579.42	6015.31	6528.29	8832.19
8.16min : 329.122m/z	0	5637.85	5401.25	3406.08	0	4396.47	0	4254.26	6712.99
8.16min : 184.169m/z	0	0	0	0	0	0	2849.2	0	2747.6
8.17min : 429.102m/z	2576.59	0	2094.78	1939.75	0	3388.57	7015.64	3622.36	7887.43
8.17min : 501.158m/z	6344.16	4456	0	0	8166.21	9185.16	21443.3	12549.5	26717.6
8.18min : 490.193m/z	0	0	0	0	0	0	8019.05	6729.53	6522.3
8.20min : 496.203m/z	0	0	0	0	3341.14	3142.29	7602	4862.01	8992.54
8.24min : 185.042m/z	13300	6612	14536.1	0	0	0	0	0	0
8.24min : 131.070m/z	8962.46	18908	15328.9	8634.6	11829.9	0	32485	9168.59	0
8.26min : 171.062m/z	11478.8	17976	13981.6	8596.9	14977.5	28595.3	52821.7	9997.7	22440.2
8.28min : 120.011m/z	0	0	0	0	0	0	17665	17049.2	0
8.28min : 715.243m/z	0	0	0	0	0	0	0	11060.3	12212.5
8.28min : 353.121m/z	1427.32	1080	0	0	0	0	0	0	0
8.30min : 167.070m/z	0	0	0	0	0	0	28252.5	11386.3	11783.5
8.33min : 660.171m/z	9943.47	14494.8	16392.7	0	8894.34	15187	7986.02	10734.3	0
8.34min : 289.070m/z	8415.63	0	5335.53	0	0	0	3085.95	3960.44	5360.85
8.36min : 273.095m/z	80745.6	0	26796.8	17998.2	23314.2	17421.7	19667.7	31385.4	26349.2
8.36min : 625.208m/z	2090.01	0	2337.12	0	0	0	0	0	0
8.37min : 575.119m/z	25112.5	0	23568.4	0	0	0	36362.4	43154.3	32910.5
8.38min : 311.112m/z	0	0	0	1437.01	0	1053.51	0	0	0
8.38min : 193.070m/z	0	0	0	686.803	889.434	0	0	0	0
8.39min : 287.060m/z	639.514	663.998	669.509	0	0	0	0	0	0
8.39min : 720.164m/z	769.27	0	640.757	0	0	0	0	0	0
8.40min : 234.097m/z	0	0	0	0	0	0	0	2922.03	1478.76
8.40min : 424.120m/z	0	0	0	951.021	737.355	970.15	0	0	0
8.41min : 313.092m/z	0	0	0	5743.83	0	3124.05	0	0	0
8.41min : 521.271m/z	0	0	0	3921.39	3622.26	0	0	0	0
8.43min : 414.146m/z	0	0	0	0	0	0	1259.43	1304.05	0
8.46min : 561.140m/z	5468.31	8680	14392.4	0	0	0	4948.33	0	3657.69
8.47min : 142.086m/z	7604.66	6996	6600.62	9640.09	17636.6	18032.8	7771.3	9595.22	27606
8.48min : 534.182m/z	5023.43	3080	4526.37	6611.07	0	7119.18	7564.83	13072.7	8381.48
8.50min : 485.359m/z	0	0	0	14261.1	23613.8	64861.6	0	0	0
8.50min : 539.138m/z	4712.94	3316	4086.88	4528.87	5055.49	3926.72	5830.54	8464.24	6517.97
8.51min : 105.045m/z	5811.24	0	5097.3	0	0	0	0	0	0
8.51min : 79.054m/z	6455.38	0	7257.8	0	0	0	0	0	0
8.52min : 359.135m/z	0	0	0	7637.5	4318.13	0	0	0	0
8.53min : 197.081m/z	4235.62	3620	4000.62	10964	21014.6	22766.8	23697.9	14670.5	11523.5
8.55min : 683.181m/z	0	0	0	0	0	0	6809.17	8950.89	6170.69
8.55min : 211.059m/z	0	0	0	0	0	0	1606.29	0	801.745
8.56min : 505.169m/z	2794.4	0	2037.28	3640.69	4442.56	0	0	4137.54	4268.75
8.57min : 721.164m/z	0	0	0	0	5502.51	5106.45	0	0	0
8.57min : 155.070m/z	0	0	0	0	0	0	0	7027.37	8654.51
8.58min : 302.197m/z	646493	1338624	1.07185e+06	630171	879273	2.04785e+06	2.58984e+06	689982	1.38597e+06
8.58min : 529.152m/z	0	1796	1782.62	0	0	0	0	0	0
8.59min : 581.170m/z	834.149	0	1129.54	1189.82	1258.11	0	0	0	0
8.59min : 102.091m/z	0	6672	6370.6	4407.38	5069.32	12277.3	0	8307.27	12138.8
8.60min : 521.144m/z	0	0	0	1386.73	1566.88	798.114	0	0	0
8.60min : 159.969m/z	0	0	0	0	0	0	0	9800.49	10860.4
8.60min : 105.070m/z	850947	618264	886265	66533.8	72597.2	74525.6	82465.8	473832	385990
8.60min : 122.096m/z	347729	266636	377755	32066.6	38116.6	41875.9	66171.6	280318	221165
8.60min : 686.165m/z	0	0	0	875.61	766.313	688.659	0	0	0
8.61min : 588.170m/z	0	0	0	2886.37	0	2727.27	0	0	0
8.68min : 466.157m/z	16103.7	10984	19529.5	7235.3	4996.08	6663.11	0	0	0
8.69min : 590.147m/z	0	0	0	0	0	0	3721.53	1511.7	0
8.69min : 471.112m/z	10709.5	7868	8408.08	4495.36	3566.95	4749.93	0	0	0
8.69min : 678.166m/z	0	0	0	2165.98	0	2344.18	0	0	0
8.69min : 141.054m/z	3257.81	7060	5528.58	0	0	0	9344.55	8142.25	0
8.71min : 208.060m/z	0	0	0	11181.8	13659.5	14448.1	46954	19814.3	15857.2
8.71min : 825.208m/z	1107.56	0	993.995	0	0	0	0	0	0
8.71min : 146.060m/z	0	0	0	89710.2	170117	107577	190316	160515	0
8.72min : 190.049m/z	0	0	0	8236.6	25471	10521.4	26679.2	14525.7	22024.1
8.73min : 213.076m/z	5282.94	4100	10794.3	0	0	0	0	9136.39	4216.74
8.74min : 405.138m/z	0	2736	5762.81	0	1645.22	2262.08	0	3477.46	4459.43
8.75min : 219.070m/z	0	9744	19723.8	0	0	0	0	0	0
8.75min : 97.028m/z	21275.4	23508	0	0	0	0	0	0	0
8.76min : 463.108m/z	4008.55	5540	0	0	0	0	0	0	0
8.76min : 145.086m/z	30529.8	65356	30854.9	16636.6	50633.2	17759.2	41858.5	12050.4	26054.5
8.76min : 167.068m/z	9889.3	20824	8042.32	5731.27	17189.6	5308.6	11334.9	4375	6960.01
8.76min : 238.092m/z	3915.86	3148	11053.1	0	0	0	0	0	0
8.76min : 399.186m/z	6520.26	0	5927	1239.31	1152.12	0	2807.91	3175.6	3094.3
8.76min : 127.075m/z	14704.2	31924	17534.6	9644.28	24134.5	11638.8	18362.9	6198.25	14986.1
8.76min : 466.192m/z	0	0	0	0	0	0	11021	12299.9	0
8.76min : 237.133m/z	10306.4	0	21079.3	0	2566.92	2968.99	4335.74	0	6491.96
8.77min : 175.060m/z	14579.1	5312	8165.54	0	0	0	0	0	0
8.77min : 421.169m/z	128190	85676	102509	33629.3	27899.7	37132.8	51698.5	50350.8	68226.3
8.78min : 127.039m/z	55086.2	66624	43123.8	40491.7	74818.5	0	59886.9	30033.4	54310.6
8.78min : 689.159m/z	0	0	0	3150.52	3106.11	3507.14	0	0	0
8.78min : 402.142m/z	0	712	685.939	0	0	0	0	0	0
8.78min : 157.049m/z	43093	18492	22763.3	0	0	0	0	0	0
8.78min : 85.028m/z	24672.3	21204	20906.7	0	0	0	22570.6	0	17192
8.79min : 416.213m/z	0	105702	133479	0	30392.8	42938.5	60266.8	57245.3	79736.8
8.79min : 325.112m/z	30858.9	0	42565.2	0	0	0	15109	26161.5	16593.9
8.79min : 223.117m/z	34357.7	65496	124106	34287	42448.6	85275.1	46024.9	89919	63181.8
8.80min : 103.039m/z	5672.21	0	6580.08	0	0	0	5376.32	0	5642.55
8.82min : 259.022m/z	2266.1	1764	0	0	0	0	0	0	0
8.83min : 485.127m/z	2198.99	0	2587.67	0	0	0	0	0	0
8.84min : 584.139m/z	0	0	0	1009.67	0	1701.12	3840.23	3091.08	0
8.84min : 469.145m/z	0	5648	5598.41	0	0	0	2816.17	2378.68	0
8.85min : 575.119m/z	41800.1	58452	43629	0	0	0	17248	0	14327.4
8.85min : 309.117m/z	1835.13	2240	0	0	0	0	0	0	0
8.86min : 480.172m/z	4286.6	5220	4546.91	0	0	0	0	0	0
8.88min : 583.167m/z	2173.42	2158.77	0	0	0	0	0	0	0
8.88min : 719.199m/z	1612.61	0	1412.67	0	0	0	0	0	0
8.90min : 275.110m/z	3443.18	2944	2049.6	0	2447.1	8596.83	0	2954.23	3050.96
8.90min : 215.089m/z	11780	26008	9401.88	11956.9	14854.2	96594.6	21187.3	13994.4	0
8.91min : 169.049m/z	9453.68	4308	12445.5	0	0	0	15100.8	8037.61	20758.7
8.92min : 251.052m/z	2738.79	2192	2205.68	0	0	0	0	0	0
8.93min : 474.219m/z	0	0	0	0	0	0	4856.03	4330.73	0
8.93min : 764.123m/z	0	2460	2534.28	0	0	0	0	0	0
8.93min : 453.139m/z	0	0	0	0	0	0	1515.44	1722.63	0
8.93min : 675.136m/z	0	0	0	0	0	0	0	4326.7	4715.13
8.94min : 461.226m/z	5037.33	3828	4986.4	0	0	0	0	0	0
8.95min : 136.061m/z	0	0	0	10071.6	0	11716.3	0	0	0
8.96min : 117.033m/z	8156.12	8480	7841.06	0	0	0	14126.3	0	8570.08
8.96min : 591.153m/z	0	768	599.683	0	0	0	0	0	0
8.96min : 163.039m/z	539601	590280	581668	49260.4	165568	145394	1.55565e+06	497792	1.02005e+06
8.96min : 256.067m/z	1408.76	1320	1347.23	0	0	0	0	1340.27	1334.8
8.96min : 135.044m/z	38092.8	42248	38593.3	4147.63	0	11593.2	78551.2	37897.9	56971.5
8.97min : 298.097m/z	52987	68596	0	90351.2	97450.7	145512	21162.5	17604.7	0
8.97min : 355.103m/z	577940	570980	568499	65909.6	85312	162437	339682	488531	473116
8.97min : 731.181m/z	106674	90568	97629.2	10105.1	12212.4	35527.5	70718	93344.1	99113
8.97min : 726.225m/z	52064.8	48552	52381.9	0	4368.83	12195.2	31312.3	44273.2	39944.2
8.97min : 377.085m/z	92558.1	83200	86892.4	25581.2	32563.4	47937	65184.7	83797.2	84841.9
8.98min : 89.039m/z	13962.7	15128	16651.5	0	0	0	20679.4	12102.7	16672
8.98min : 699.227m/z	15876.6	13184	13106.8	0	0	0	0	16248.3	16958
8.98min : 229.070m/z	0	5244	4444.22	0	0	0	0	2056.69	2474.57
8.99min : 367.112m/z	0	0	0	2651.97	2649.87	0	0	0	0
8.99min : 452.087m/z	8420.27	0	8461.28	0	0	0	0	7590.85	8039.11
8.99min : 288.017m/z	3447.81	3428	0	0	0	0	2353.69	0	2634.92
9.01min : 367.150m/z	0	0	0	2559.8	2046.16	3429.61	1511.31	1935.95	1542.82
9.01min : 887.558m/z	0	0	0	2936.85	4322.74	0	0	0	0
9.02min : 400.146m/z	0	0	0	0	0	0	0	2302.21	1595.66
9.02min : 399.068m/z	0	1292	1289.73	1529.18	1373.32	1961.08	1424.6	1513.34	0
9.03min : 617.205m/z	1144.64	0	866.665	0	0	0	0	0	0
9.03min : 217.542m/z	0	0	0	0	0	0	1490.67	1569.69	0
9.08min : 709.198m/z	3693.42	3764	5499.83	0	0	0	7684.58	6806.01	8242.8
9.09min : 327.112m/z	0	0	0	0	0	0	1577.38	1738.73	0
9.10min : 317.104m/z	0	0	0	0	0	0	0	1139.03	1607.82
9.13min : 383.131m/z	5204.16	4648	4218.32	4486.98	0	4647.31	4166.44	6202.28	4650.12
9.14min : 521.336m/z	5204.16	16396	10178.2	4780.24	6875.83	0	12726.4	5477.81	14479.1
9.14min : 643.167m/z	11687.3	12212	12100.4	0	0	0	0	0	0
9.15min : 721.166m/z	0	0	0	3494.06	3871.11	0	0	0	0
9.15min : 485.360m/z	184477	690436	295438	159307	380254	1.45713e+06	413985	206092	447452
9.16min : 405.081m/z	0	0	0	1700.95	2165.98	0	0	0	0
9.16min : 462.103m/z	0	0	0	0	0	0	0	1247.7	1659.83
9.17min : 331.082m/z	3994.65	3672	2768.4	0	0	0	0	0	0
9.17min : 289.089m/z	9347.1	9332	7491.93	7675.2	13184.8	0	5727.3	7115.92	7839.76
9.17min : 209.153m/z	7071.73	0	4641.38	0	14885.4	17421.7	0	0	0
9.19min : 284.136m/z	3665.62	5140	3359.87	3707.73	7170.78	7315.29	2981.34	3743.1	3393.33
9.20min : 323.111m/z	1163.05	0	688.424	0	0	0	0	0	0
9.24min : 697.118m/z	0	1768	2016.74	0	0	0	0	0	0
9.24min : 481.133m/z	1126.1	0	854.343	0	0	0	0	0	0
9.25min : 401.145m/z	0	1144	1014.53	0	0	0	0	0	0
9.25min : 692.162m/z	0	2316	3060.03	0	0	0	0	0	0
9.26min : 139.112m/z	0	0	0	0	0	0	4257.28	0	5599.21
9.27min : 429.119m/z	1334.64	0	1191.15	0	0	0	0	0	0
9.28min : 332.135m/z	2734.15	2612	1893.52	0	0	0	3336.45	2680.54	3081.3
9.30min : 407.095m/z	0	3688	3565.24	10951.4	12364.5	10202.2	6045.71	7393.63	7163.7
9.31min : 728.188m/z	0	0	0	0	3055.41	2207.36	0	0	0
9.32min : 675.136m/z	9898.56	13180	12827.5	0	0	0	5714.92	4419.28	6699.98
9.32min : 385.113m/z	0	0	0	4214.66	4345.79	0	3893.91	0	2614.36
9.32min : 517.097m/z	0	0	0	0	0	0	1003.41	1010.24	0
9.33min : 495.243m/z	0	2364	2402.84	0	0	0	0	0	0
9.34min : 431.191m/z	0	0	0	0	0	0	2981.34	0	2106.2
9.35min : 443.153m/z	3786.11	3172	2928.59	3275.08	4341.18	4159.32	3633.76	0	3558.01
9.36min : 534.181m/z	849.247	737.52	844.814	0	0	0	1668.23	1561.64	0
9.37min : 495.114m/z	0	0	0	0	0	0	2799.65	2543.7	2673.93
9.37min : 315.149m/z	0	0	0	1713.51	1760.43	0	0	0	0
9.38min : 408.187m/z	3137.33	2364	2751.97	1357.4	981.604	0	4327.48	3147.43	4186.41
9.38min : 677.081m/z	0	944	1490.99	0	0	0	0	0	0
9.38min : 180.088m/z	0	0	0	649.376	0	741.626	0	0	0
9.39min : 613.077m/z	922.198	1232	1638.86	0	0	0	0	0	0
9.39min : 801.191m/z	1691.3	1624	1441.7	0	0	0	0	0	0
9.40min : 125.060m/z	15899.8	14628	15439.8	0	5207.57	8870.47	26262.2	26990.6	29166.2
9.40min : 779.210m/z	11372.2	15928	0	0	0	0	0	0	0
9.40min : 737.220m/z	0	0	0	0	0	0	16806.1	12114.8	19662.2
9.41min : 660.169m/z	0	0	0	2551.42	4253.62	0	0	0	0
9.41min : 371.098m/z	6260.75	5784	0	0	0	0	8403.07	7663.3	8924.76
9.42min : 114.091m/z	16150	18332	17797.4	19053.9	24918	48320.1	25101.9	22345.9	26843.3
9.43min : 660.175m/z	5839.04	8488	9233.47	0	0	0	7919.95	5027.03	8097.44
9.44min : 751.238m/z	0	0	0	0	0	0	2667.51	0	2847.28
9.44min : 605.166m/z	0	0	0	0	0	0	13399.5	10529	13426
9.44min : 132.081m/z	0	5692	6140.59	0	0	0	0	0	0
9.45min : 597.102m/z	0	18980	24463.8	0	0	0	14225.4	0	17833.4
9.46min : 341.087m/z	8341.49	7476	0	11009.6	11940.5	8212.74	22806	15692.9	18366.5
9.46min : 575.119m/z	144326	179908	0	0	0	0	142439	112257	175279
9.46min : 643.167m/z	7854.9	9644	8937.74	0	0	0	11099.5	7260.81	13044.6
9.47min : 205.097m/z	118495	112128	120811	30742.7	35821.6	45757	54196.7	23002	0
9.48min : 441.333m/z	12016.4	31616	19440.4	9397.1	14203.3	38304.9	61522.1	17435.6	58722.4
9.48min : 143.073m/z	0	7602.51	8677.68	0	0	0	0	0	0
9.50min : 444.208m/z	20534	16560	17247	6489.57	6488.72	6403.16	50947	56633.5	53322.5
9.50min : 449.163m/z	48908.9	40168	37673.2	12560.2	13521.2	13923.7	82676.3	100585	78948
9.51min : 713.124m/z	0	0	0	0	0	0	2580.8	2032.54	3774.7
9.52min : 325.113m/z	8823.44	7764	0	0	0	0	56558.7	24257.7	52915.1
9.53min : 188.070m/z	88849.5	77522.5	96647.5	18547	29578.6	60811.7	22694.9	17995.1	31077.4
9.55min : 141.958m/z	11084.9	0	12876.7	0	0	0	0	0	0
9.55min : 131.974m/z	13800.5	10564	0	0	0	0	0	0	0
9.55min : 146.117m/z	0	0	0	0	613.415	492.551	0	0	0
9.55min : 247.118m/z	0	0	0	0	0	0	4575.24	1791.05	0
9.55min : 235.060m/z	0	0	0	0	0	0	810.314	0	962.094
9.56min : 493.156m/z	8012.46	6176	0	3167.28	0	3128.61	48296	43822.5	36832.6
9.56min : 579.151m/z	99717.8	140772	139911	0	0	0	229749	197318	256524
9.56min : 479.173m/z	0	0	0	0	2746.65	3785.34	2250.45	2153.29	0
9.57min : 893.231m/z	0	0	0	0	0	0	1800.36	1819.23	0
9.57min : 229.107m/z	0	0	0	0	0	0	5814.02	0	5316.74
9.57min : 300.202m/z	3387.57	3892	0	5664.23	4262.83	113044	5463.03	4109.36	0
9.58min : 601.133m/z	0	8664	9410.09	0	0	0	13432.5	10875.1	13677.3
9.58min : 847.195m/z	1098.3	1260	0	0	0	0	0	0	0
9.58min : 169.049m/z	8730.76	6300	6460.97	0	0	0	15844	15829.7	52516.4
9.58min : 328.197m/z	0	0	0	2262.34	1520.79	2339.61	0	0	0
9.59min : 403.103m/z	0	0	0	0	0	0	1858.17	1722.63	0
9.59min : 313.092m/z	0	0	0	0	0	0	2176.13	861.316	0
9.60min : 409.093m/z	0	0	0	0	0	0	1631.06	969.987	2452.91
9.60min : 676.135m/z	0	0	0	0	0	0	3559.44	2169.39	0
9.62min : 269.066m/z	0	0	0	0	0	0	1403.95	901.564	0
9.62min : 331.102m/z	0	0	0	0	0	0	7928.21	4616.49	7519.06
9.63min : 131.049m/z	5903.92	7424	10613.6	11064.5	16314	13531.5	5619.94	5276.57	7419.39
9.63min : 617.109m/z	0	0	0	0	0	0	0	1440.89	1252.46
9.66min : 443.099m/z	0	0	0	0	0	0	664.813	945.838	0
9.67min : 140.107m/z	8448.07	6804	10827.1	4562.39	8124.73	5491.03	5553.87	6604.76	8286.14
9.68min : 321.118m/z	14648.6	12892	0	16875.4	0	12582.8	30982	30947	31814.1
9.68min : 356.155m/z	8948.56	7644	0	8355.74	0	7470.35	17561.8	16936.5	17803.1
9.68min : 361.111m/z	13466.9	10292	11110.6	11064.5	0	8355.12	19663.6	18977.1	21296.1
9.68min : 393.079m/z	6330.26	4588	0	4218.85	0	4980.23	0	4552.09	3626.8
9.69min : 492.208m/z	2349.52	2208	2205.68	0	8405.85	8245.66	0	0	0
9.69min : 463.087m/z	0	0	0	0	0	0	4352.26	0	4507.1
9.69min : 259.081m/z	15936.9	6344	7664.44	0	0	0	0	0	0
9.69min : 417.138m/z	0	0	0	2354.51	2695.95	2230.16	1965.53	1762.88	1781.17
9.71min : 715.195m/z	0	0	0	0	0	0	1073.61	873.39	0
9.71min : 526.214m/z	0	0	0	0	0	0	20592.7	21058	20182.3
9.72min : 578.643m/z	0	0	0	0	0	0	0	1630.06	2374.9
9.72min : 849.337m/z	0	1076	1552.6	0	0	0	0	0	0
9.72min : 487.179m/z	2229.03	2440	2207.28	2801.14	0	4113.71	3607.05	3352.69	3517.31
9.72min : 699.233m/z	0	0	0	0	0	0	2882.23	2684.57	1776.84
9.72min : 751.153m/z	0	0	0	0	0	0	0	2072.79	1876.52
9.72min : 729.280m/z	2636.84	2808	3207.89	0	0	0	5161.59	4435.37	4030.39
9.72min : 552.222m/z	0	0	0	0	0	0	1214.01	1159.15	0
9.73min : 422.088m/z	1024.15	1188	1845.37	0	0	0	1337.89	0	1373.8
9.74min : 241.072m/z	4814.89	2384	3606.31	1809.87	0	1331.71	4306.83	0	3371.66
9.74min : 460.240m/z	0	0	0	1336.46	0	1477.3	0	0	0
9.75min : 386.202m/z	58612.8	55652	65164.2	20348.5	0	25811.7	54494	56818.7	59225.1
9.76min : 610.156m/z	3123.42	4036	3573.45	0	0	0	0	1831.3	1347.8
9.76min : 295.103m/z	37847.2	17292	21383.2	0	0	0	36127	17326.9	18288.4
9.76min : 615.112m/z	9479.53	9548	11759.5	0	0	0	2415.63	4439.4	4017.39
9.76min : 720.230m/z	0	0	0	0	0	0	2531.25	2459.18	2712.93
9.76min : 575.119m/z	91529.3	126152	0	0	0	0	0	44027.7	48988.8
9.76min : 316.212m/z	4750.01	2172	3027.17	4235.61	0	3935.84	0	2781.16	2673.93
9.77min : 593.130m/z	17146.4	17500	17974.1	0	0	0	5235.92	0	5980.58
9.77min : 204.065m/z	0	0	0	5426.59	0	5148.98	0	7663.3	7831.09
9.77min : 261.112m/z	21567.4	7188	7693.19	29079.5	0	23409.8	65259.1	24418.7	23306.9
9.78min : 279.123m/z	5023.43	1868	2057.82	8110.91	0	6612.95	15621	6250.58	5716.22
9.78min : 548.256m/z	0	0	0	0	0	0	1420.47	1525.41	1469.14
9.78min : 481.168m/z	4087.33	3912	4378.51	7088.67	7534.85	12108.5	11062.3	11527.1	12273.2
9.78min : 476.213m/z	5917.82	5352	5696.99	9095.45	0	14781.1	16595.6	17713.3	22106.5
9.79min : 543.167m/z	922.198	0	727.013	0	0	0	0	0	0
9.80min : 369.176m/z	0	0	0	0	0	0	2977.21	2897.89	3675.02
9.82min : 407.131m/z	0	0	0	0	0	0	0	6862.35	6721.65
9.82min : 863.183m/z	7576.85	7524	10096	0	0	0	0	10126.5	15376.2
9.82min : 317.102m/z	1640.49	1732	1614.21	0	0	0	0	0	0
9.82min : 258.076m/z	0	0	0	0	0	0	12298.5	0	5745.22
9.84min : 513.107m/z	0	0	0	0	0	0	1313.11	1199.4	0
9.85min : 459.186m/z	0	0	0	0	0	0	1234.65	0	1486.48
9.86min : 492.138m/z	2039.03	1784	2484.99	0	0	0	0	0	0
9.89min : 648.207m/z	0	0	0	0	0	0	1688.87	0	2010.86
9.93min : 521.215m/z	0	0	0	873.928	1015.31	0	0	0	0
9.93min : 486.083m/z	2310.01	0	2449.73	2375.49	3507.04	0	0	0	0
9.94min : 839.263m/z	0	0	0	2823.74	2984.18	0	0	0	0
9.94min : 163.060m/z	37953.8	18536	33093.5	26389.8	27766	57026.4	6639.87	5916.52	0
9.95min : 277.000m/z	1334.64	0	1544.39	0	0	0	0	0	0
9.96min : 531.149m/z	1288.3	805.753	0	0	0	0	0	0	0
9.96min : 471.124m/z	29816.2	23403.5	28226.2	21814.8	23120.7	24431.4	0	0	0
9.96min : 460.131m/z	0	0	0	4311.02	5493.29	0	0	0	0
9.96min : 235.096m/z	13693.9	31464	14803.1	15564.1	15982.2	15118.6	0	0	0
9.97min : 325.113m/z	85120.2	169792	88518.9	78105.3	83081.5	90323.7	0	0	0
9.97min : 433.171m/z	10042.2	7904	8929.52	9363.58	9074.07	10302.5	0	0	0
9.97min : 450.198m/z	397036	308676	412549	399341	417094	465451	0	0	0
9.97min : 321.049m/z	0	5108	3425.59	0	0	0	0	0	0
9.97min : 337.022m/z	0	0	0	2706.43	0	3210.7	0	0	0
9.98min : 368.228m/z	0	0	0	2827.93	3460.96	0	0	0	0
9.98min : 133.064m/z	12943.2	0	10786.1	10314.6	11138.7	16026.1	0	0	0
9.98min : 523.069m/z	0	0	0	816.957	1124.47	0	0	0	0
9.98min : 882.362m/z	0	0	0	65764.2	70961.2	0	0	0	0
9.98min : 463.185m/z	0	7864	4448.33	3720.3	4193.71	0	0	0	0
9.98min : 493.238m/z	0	0	0	1902.04	1898.69	0	0	0	0
9.98min : 271.118m/z	0	16856	9976.91	0	8852.87	10398.3	0	0	0
9.98min : 97.028m/z	34376.2	22728	32000.9	30726	31632.5	36540	0	0	0
9.99min : 856.419m/z	0	0	0	9149.92	10078.7	12455.1	0	0	0
9.99min : 85.028m/z	18731.3	13444	17004.7	17399.1	18134.3	23989	0	0	0
9.99min : 373.184m/z	22925.2	26896	21896.6	80505.8	0	84125.8	19614.1	15209.9	19276.5
9.99min : 595.225m/z	0	0	0	0	6488.72	8943.44	0	0	0
9.99min : 424.255m/z	37101.1	34388	37899.1	42850.4	44739	46354.5	0	42820.3	54713.7
9.99min : 843.363m/z	0	0	0	1198.26	1637.43	0	0	0	0
10.00min : 445.183m/z	4717.57	3704	4136.17	4474.41	4060.06	4268.77	8097.51	0	6760.66
10.00min : 429.210m/z	59067	52204	52562.6	50446	55762.5	54016.4	112535	122899	117596
10.00min : 371.207m/z	0	11664	8498.24	7855.35	10424.4	10466.7	8650.83	0	8320.81
10.00min : 835.431m/z	0	3296	4637.27	4922.69	5083.14	0	4864.29	0	5109.5
10.00min : 227.164m/z	12095.2	26928	14819.6	13318.5	15138.8	15013.7	16971.3	20840.6	13989.4
10.00min : 121.101m/z	13086.9	7248	13887.2	13729.1	15180.3	18680.4	12243.3	11913.5	22856.2
10.00min : 389.217m/z	0	11276	11792.4	11948.5	0	13788.8	12433.2	0	11961.2
10.00min : 209.154m/z	82608.5	161512	82542.6	79454.3	87095.4	110131	82874.6	103519	64382.3
10.01min : 191.143m/z	5463.67	4616	4519.86	4692.26	4797.42	10060.8	3687.44	4286.46	5880.91
10.01min : 455.153m/z	202656	148096	180406	0	171301	180771	7771.3	5642.83	7631.74
10.02min : 467.119m/z	3420.01	0	3396.83	0	0	0	9105.05	7844.41	8264.47
10.02min : 127.039m/z	40433	27368	22804.4	0	0	0	0	0	0
10.03min : 173.132m/z	0	0	0	2924.29	4212.14	0	0	1952.05	4593.78
10.03min : 167.143m/z	0	0	0	2421.54	0	3566.43	0	1243.68	3081.3
10.05min : 91.054m/z	82135.8	62240	79811.2	78239.3	86418	110213	5140.95	4487.7	5911.24
10.05min : 395.132m/z	0	0	0	6032.91	5659.2	0	0	0	0
10.05min : 533.109m/z	0	0	0	0	0	0	1483.58	917.327	2431.24
10.07min : 463.159m/z	0	7711.36	7997.14	2672.72	5281.3	0	3373.62	2804.8	0
10.07min : 489.102m/z	0	0	0	0	0	0	1222.27	0	1313.13
10.09min : 793.254m/z	0	0	0	19841.6	22567.7	16888.1	0	0	0
10.10min : 807.230m/z	0	0	0	3548.52	4465.61	2228.95	0	0	0
10.10min : 387.163m/z	0	11212	15078.3	7771.56	10055.7	7625.41	9092.66	10500.8	8910.2
10.11min : 333.116m/z	0	0	0	5928.17	6534.81	0	0	0	0
10.11min : 694.236m/z	0	0	0	3372.56	3728.25	0	0	0	0
10.12min : 339.108m/z	37495	38016	86222.9	107155	132387	110254	61150.4	53321.1	51320.3
10.12min : 347.131m/z	2877.81	0	3018.95	4151.82	4437.95	0	0	0	0
10.12min : 387.093m/z	0	0	0	4294.26	4419.52	4177.56	0	0	0
10.13min : 399.126m/z	1325.37	0	1922.27	0	0	0	0	0	0
10.13min : 699.191m/z	0	0	0	20625	24719.8	25988.7	0	0	0
10.13min : 342.176m/z	0	0	0	3678.4	4198.31	0	0	0	0
10.14min : 147.044m/z	199070	129664	80065.9	259801	272125	501248	136555	209795	180804
10.15min : 328.160m/z	6960.51	8476	10966.8	8387.42	10069.5	9705.07	8308.1	9051.87	10058.6
10.15min : 230.058m/z	0	0	0	0	1331.85	1327.15	0	0	0
10.16min : 119.049m/z	0	0	0	19431	26010.2	34583.4	10901.3	16763.5	14600.4
10.16min : 409.074m/z	0	0	0	0	2631.44	3151.41	0	0	0
10.22min : 131.070m/z	3345.86	8396	7824.63	0	0	0	7304.69	0	8771.52
10.23min : 225.076m/z	2432.93	2020	1675.83	0	0	0	0	0	0
10.25min : 130.159m/z	70156.5	256868	289881	50680.6	84588.4	190517	312479	75441.6	257607
10.25min : 555.225m/z	0	0	0	1290.37	784.792	1349.95	0	0	0
10.26min : 385.113m/z	0	0	0	0	3064.63	6334.75	0	0	0
10.26min : 497.111m/z	1209.52	872	0	0	0	0	0	0	0
10.27min : 397.090m/z	11390.8	8656.93	5278.03	14734.5	0	15050.2	10558.6	13688.5	15935.2
10.28min : 381.116m/z	102016	0	44347.8	130303	0	129691	109859	138354	153757
10.28min : 521.218m/z	0	608	675.439	0	0	0	0	0	0
10.29min : 359.134m/z	20631.3	21052	0	38518.5	0	32585.9	32778.2	30713.6	33400.2
10.29min : 197.081m/z	43000.4	54440	57877.6	128945	104340	64259.6	63504.1	68953.6	84503.9
10.29min : 601.153m/z	1334.18	0	1564.93	0	0	0	0	0	0
10.29min : 707.183m/z	9819.78	6112	9656.54	4344.53	5806.67	8396.16	9761.61	7945.04	10518
10.30min : 122.060m/z	0	9488	9915.3	0	0	0	6755.49	0	8663.18
10.32min : 443.087m/z	0	0	0	0	0	0	821.726	1436.87	0
10.34min : 738.168m/z	1102.93	1088	0	0	0	0	0	0	0
10.34min : 419.192m/z	0	0	0	2318.19	0	3623.95	0	0	0
10.35min : 735.212m/z	43723.3	23016	37304	27495.8	0	35410.8	45327.1	45569.2	25231.1
10.35min : 156.102m/z	5968.8	10348	8711.83	6606.88	11968.2	9285.49	5884.22	7123.97	17001.3
10.35min : 513.159m/z	0	2720	3556.31	6415.5	8981.9	7456.67	9852.45	0	5084.51
10.36min : 337.092m/z	3749.03	0	2374.09	0	0	0	1453.5	1626.04	0
10.37min : 257.138m/z	24909.3	9716	0	0	12770.1	8574.03	0	10706.9	9226.56
10.38min : 160.133m/z	4462.7	5904	6087.19	3661.64	0	9189.72	4331.61	0	12117.2
10.38min : 508.203m/z	0	0	0	2982.94	3092.28	3630.28	5194.63	4797.61	3614.35
10.39min : 436.218m/z	9347.1	0	11324.1	0	0	0	11504.2	11201.1	9222.23
10.39min : 174.112m/z	3146.59	0	4965.87	2664.54	7053.81	5203.13	3051.53	2801.29	7618.74
10.39min : 135.044m/z	22021.5	25056	27951	0	0	0	17570.1	16691	31090.4
10.40min : 534.195m/z	3702.69	0	3675.9	0	0	0	2684.03	0	2816.59
10.40min : 731.181m/z	118426	129124	154989	54507.3	0	47374.7	86702.4	88667.2	95919
10.40min : 344.228m/z	10681.7	6980	5475.19	7038.4	0	9700.51	8370.04	4998.85	6656.65
10.40min : 452.087m/z	0	9700	10494.4	0	0	0	9398.23	7111.89	7532.07
10.40min : 414.197m/z	0	0	0	0	0	0	4459.62	4350.85	0
10.41min : 454.023m/z	2409.76	0	2123.53	0	0	0	1924.24	1465.04	0
10.41min : 225.149m/z	0	0	0	0	0	0	1395.69	1372.47	0
10.41min : 793.253m/z	0	0	0	0	3940.24	5006.59	0	0	0
10.41min : 372.129m/z	30210.1	25380	26049.2	11579.8	0	12537.2	23161.1	22184.9	20702.3
10.42min : 377.085m/z	123037	92888	98647.8	64539.6	0	57167.8	81623.4	83278	86090
10.42min : 355.103m/z	1.14184e+06	822220	914027	353943	288960	415918	849103	848927	921950
10.42min : 705.196m/z	0	0	0	0	0	0	503.772	756.67	0
10.42min : 393.059m/z	9968.08	9900	9204.72	6087.37	0	5167.22	7672.19	6757.71	6895
10.42min : 726.225m/z	72561.7	59488	69115.5	28411.2	0	33087.5	63095.3	65270.8	71030.2
10.43min : 575.119m/z	17169.6	27824	35672.9	0	0	0	41152.4	27610.4	61786.3
10.43min : 773.243m/z	0	0	0	0	0	0	2729.45	2378.68	0
10.43min : 547.145m/z	19672	20168	18208.2	13884.1	0	15752.5	30841.6	26596.1	0
10.44min : 419.153m/z	0	0	0	0	0	0	5277.21	5646.85	3397.66
10.44min : 709.198m/z	35154.7	34764	35212.9	18429.7	12184.8	21804.5	43336.7	44546.9	47779.6
10.45min : 597.103m/z	908.295	0	2049.6	0	0	0	2390.85	1364.42	4351.09
10.45min : 245.045m/z	4170.74	0	5446.43	0	0	0	1961.41	0	2496.24
10.45min : 449.109m/z	1469.03	1836	1905.84	0	0	0	0	0	0
10.46min : 193.049m/z	381530	440212	506629	277631	501595	579413	537012	494576	544991
10.49min : 617.187m/z	2423.67	0	3179.14	0	0	0	0	0	0
10.49min : 555.207m/z	848.051	0	1207.58	0	0	0	0	0	0
10.50min : 405.173m/z	3549.77	0	3154.5	0	0	0	0	0	0
10.50min : 603.149m/z	2456.1	2384	2563.03	0	0	0	0	0	0
10.50min : 376.161m/z	4592.45	0	7200.3	0	0	0	4059.08	3956.42	4710.79
10.51min : 719.309m/z	0	0	0	988.727	0	1043.57	0	0	0
10.51min : 383.192m/z	2205.86	2348	2435.7	0	0	0	0	0	0
10.51min : 752.298m/z	1107.56	0	1137.75	2094.76	0	2234.72	2589.06	2487.35	2370.56
10.51min : 645.181m/z	64604.8	50280	63825.1	0	0	0	76903.6	75574.4	89778.1
10.51min : 398.203m/z	0	6639.03	7045.71	0	10917.5	11164.5	12508.3	0	13976.4
10.53min : 667.164m/z	5292.21	0	5491.62	0	0	0	5339.15	4866.03	4632.78
10.54min : 139.039m/z	34561.6	44488	39480.5	0	0	0	39190.9	37966.3	43558.6
10.54min : 313.068m/z	7359.04	0	14527.9	0	0	0	0	6709.41	7172.36
10.56min : 273.076m/z	0	3724	8757.01	0	0	0	4298.58	0	3467
10.57min : 282.155m/z	3290.25	0	3754.18	0	0	0	11772.6	6351.2	6327.28
10.57min : 463.171m/z	2474.64	2732	3474.87	0	0	0	0	5409.39	2955.62
10.58min : 344.134m/z	12150.8	11320	12652.1	0	0	0	14295.6	12138.9	11670.8
10.59min : 723.212m/z	0	0	0	0	0	0	4315.09	3996.67	0
10.59min : 185.081m/z	8721.49	9844	8527	9392.91	36218	37506.8	43097.2	36545.6	29924.6
10.59min : 247.117m/z	1473.66	3100	1219.9	0	0	0	5702.31	2362.58	0
10.59min : 120.011m/z	0	0	0	0	22434	22775.9	0	0	0
10.60min : 171.099m/z	5968.8	0	6444.54	0	19299	19149.2	14192.3	12968	8138.79
10.60min : 523.143m/z	9981.98	7944	7894.45	10327.2	4249.01	8072.36	0	13119.5	13612.3
10.61min : 602.210m/z	0	0	0	0	0	0	607.003	0	550.387
10.61min : 165.054m/z	6358.07	7124	0	6238.2	17871.6	21968.7	19861.8	17612.7	10756.4
10.61min : 585.376m/z	14657.8	69808	19740.2	12409.4	0	46140.1	42234.2	14944.2	37062.3
10.62min : 598.272m/z	0	1188	1170.61	0	0	0	0	0	0
10.64min : 373.114m/z	5547.09	4660	4390.83	0	0	0	0	0	0
10.64min : 116.107m/z	0	0	0	0	23871.9	20632.4	0	0	0
10.65min : 407.075m/z	4902.94	0	3997.58	0	0	0	0	0	0
10.65min : 781.247m/z	0	0	0	0	0	0	0	849.241	840.748
10.65min : 703.281m/z	0	0	0	0	0	0	0	2793.24	2630.59
10.66min : 595.167m/z	6302.46	0	5822.47	0	0	0	3352.97	4568.19	6244.94
10.66min : 745.197m/z	0	3308	3483.09	0	0	0	0	0	0
10.66min : 563.156m/z	5208.79	6672	8140.9	0	0	0	5384.23	0	10132.3
10.67min : 227.091m/z	8939.29	13980	0	34949	10779.2	20158.1	68079.4	27296.5	31138
10.67min : 769.259m/z	0	0	0	0	0	0	0	3568.33	3648.68
10.67min : 468.038m/z	1733.18	0	1343.13	0	0	0	0	0	0
10.68min : 781.194m/z	948.525	0	1340.14	0	0	0	0	0	0
10.68min : 147.044m/z	0	0	0	0	0	0	16781.4	0	9945.97
10.68min : 209.080m/z	0	0	0	0	0	0	0	3586.13	4000.06
10.69min : 481.132m/z	3318.06	0	2333.01	0	0	0	0	1283.92	1386.8
10.69min : 754.257m/z	8202.46	7183.34	7270.13	3410.27	3386.9	0	0	0	0
10.70min : 585.138m/z	880.49	876	747.55	0	0	0	561.581	0	1009.76
10.70min : 578.645m/z	0	0	0	0	0	0	1664.1	1807.15	0
10.71min : 257.138m/z	0	0	0	0	0	0	9671.51	0	4225.41
10.71min : 735.183m/z	0	0	0	808.578	705.096	0	0	0	0
10.72min : 369.118m/z	131355	124880	137516	88530.9	83864.9	104662	0	82428.7	100690
10.73min : 543.167m/z	0	0	0	0	0	0	0	2004.37	1841.85
10.73min : 718.146m/z	611.709	0	634.987	0	0	0	0	0	0
10.74min : 793.254m/z	6877.09	4387.62	6543.11	5752.21	7562.5	0	0	0	0
10.74min : 775.182m/z	2432.93	1776	2854.65	0	0	0	1279.54	0	1139.78
10.74min : 177.054m/z	111405	153276	124451	68142.6	89141.6	105041	128544	166540	99108.6
10.76min : 231.050m/z	0	0	0	0	0	0	0	1485.17	2626.26
10.76min : 335.133m/z	3280.98	0	3795.25	0	0	0	7783.68	0	8043.45
10.78min : 477.106m/z	0	0	0	0	0	0	0	547.378	628.394
10.79min : 495.114m/z	0	0	0	0	0	0	0	3533.81	4914.48
10.80min : 549.255m/z	1626.59	1664	1677.99	1390.92	1373.32	0	2985.47	2153.57	2383.57
10.81min : 89.038m/z	0	0	0	0	0	0	3910.42	0	5074.83
10.83min : 684.179m/z	1049.82	796.975	0	0	0	0	0	0	0
10.84min : 316.212m/z	117953	113448	116470	195902	126655	301227	124977	221330	186304
10.85min : 496.122m/z	8934.66	9292	8847.37	18823.5	21470.9	0	0	0	0
10.87min : 435.182m/z	0	6168	5393.04	0	0	0	0	0	0
10.87min : 325.113m/z	45025.5	40072	42622.7	177384	165412	130129	0	0	0
10.88min : 863.183m/z	11761.5	19012	27983.8	0	0	0	13482.1	10227.1	13452
10.89min : 845.230m/z	0	0	0	0	0	0	1164.46	943.411	0
10.89min : 289.092m/z	0	0	0	8571.76	8027.95	0	0	0	0
10.90min : 331.102m/z	18476.4	15896	16113.4	0	0	0	39686.5	38062.9	70224.2
10.90min : 153.127m/z	0	0	0	7155.7	7493.37	19870.8	0	0	0
10.91min : 475.193m/z	104343	95996	0	218827	251350	274529	8452.63	8625.23	8658.84
10.91min : 485.127m/z	18558.5	16864	17480.8	12849.3	12708.9	15214.3	70020.4	72366.6	66765.8
10.92min : 366.109m/z	0	0	0	0	0	0	847.8	1151.1	836.415
10.93min : 463.145m/z	0	28127.1	28772.5	22640.2	24968.7	25284.3	154352	149684	153809
10.93min : 515.128m/z	0	0	0	0	0	0	6937.18	0	5460.53
10.94min : 639.224m/z	0	0	0	0	0	0	937.345	998.16	0
10.94min : 169.049m/z	342089	260736	156550	79236.4	92358.3	328262	443604	381615	441839
10.95min : 746.196m/z	0	0	0	0	0	0	1420.47	0	1586.15
10.95min : 853.238m/z	0	0	0	0	0	0	0	2608.1	2522.25
10.96min : 151.039m/z	10612.2	10472	5167.13	4243.99	7004.87	7493.15	13180.6	11116.6	0
10.97min : 815.218m/z	0	0	0	0	0	0	4154.05	3867.87	3558.01
10.97min : 384.015m/z	0	0	0	0	0	0	1887.08	0	2041.2
10.98min : 313.092m/z	0	0	0	0	0	0	4649.56	0	5794.23
10.98min : 831.188m/z	0	0	0	0	0	0	11859.3	11249.4	9863.63
10.98min : 757.241m/z	0	0	0	0	0	0	6346.7	6387.42	6543.97
10.99min : 542.118m/z	0	0	0	0	0	0	9088.53	3988.62	6544.92
10.99min : 81.033m/z	4161.47	0	4218.32	4859.85	6401.16	5518.39	0	0	0
10.99min : 519.102m/z	0	0	0	0	0	0	8460.88	5783.7	9685.94
11.00min : 547.098m/z	0	0	0	0	0	0	2134.84	2084.87	3011.96
11.00min : 211.060m/z	8485.15	6008	6711.52	11060.3	13848.4	0	6838.08	3505.64	0
11.00min : 109.029m/z	12711.5	15932	10790.2	15245.7	22977.8	17923.4	0	0	0
11.00min : 589.198m/z	24496.2	15804	23781.9	35099.8	38420.8	41673.5	0	0	0
11.00min : 697.256m/z	84244.4	68752	96273.7	138694	150502	0	0	0	0
11.00min : 265.092m/z	23467	12708	37287.1	0	0	0	0	0	0
11.00min : 145.050m/z	112684	139672	96277.8	133135	197639	138566	0	0	0
11.01min : 565.213m/z	26359.1	17980	26542.1	28467.8	32093.4	35554.9	0	0	0
11.01min : 805.314m/z	0	121784	163607	293422	346197	0	0	0	0
11.01min : 127.039m/z	70110.2	89788	61631.8	72307	127954	89553	0	0	0
11.01min : 69.033m/z	10932	13128	11607.6	14349.1	21728.9	15702.3	0	0	0
11.01min : 822.341m/z	516574	369066	508071	764324	873535	918894	0	0	0
11.01min : 247.082m/z	0	0	0	10758.7	9488.84	0	0	0	0
11.01min : 157.064m/z	0	43284	28653.3	35317.7	0	42318.3	0	0	0
11.01min : 403.160m/z	62843.8	45096	64383.7	93560.4	109516	122184	0	0	0
11.01min : 673.272m/z	0	0	0	22739.5	24876.5	0	0	0	0
11.01min : 667.246m/z	0	6000	9262.22	0	0	0	0	0	0
11.02min : 103.039m/z	6585.14	7468	5306.78	6321.99	10032.6	6439.64	0	0	0
11.02min : 105.070m/z	32517.9	42056	27983.8	37110.8	58808.7	44539.3	0	0	0
11.02min : 117.070m/z	9467.59	13540	0	11186	15788.6	0	0	0	0
11.02min : 499.182m/z	0	1692	3462.55	5655.85	5838.93	7014.28	0	0	0
11.02min : 726.184m/z	0	708	558.609	0	0	0	0	0	0
11.02min : 175.075m/z	0	20656	9557.96	14365.9	29291.4	17503.8	0	0	0
11.02min : 223.096m/z	4207.82	4640	4863.18	7960.09	10544.2	7903.61	0	0	0
11.02min : 737.220m/z	0	0	0	0	0	0	14402.9	15914.2	21980.8
11.02min : 827.297m/z	434350	340586	393260	0	537725	583850	0	0	0
11.02min : 143.034m/z	3716.6	5332	0	0	6640.8	4957.43	0	0	0
11.03min : 312.165m/z	7604.66	9696	14560.8	9614.95	10373.7	17554	28004.7	6765.76	0
11.03min : 73.028m/z	0	10140	10186.4	10440.3	16724.1	14001.2	0	0	0
11.03min : 163.060m/z	116452	166787	93957.3	160576	274476	183211	6747.24	0	8047.78
11.03min : 843.260m/z	0	28140	32308.9	38392.8	0	42614.7	0	0	0
11.03min : 181.050m/z	0	0	0	3636.5	6525.59	0	0	0	0
11.04min : 115.039m/z	49557.7	61336	48623.6	61418.4	94648.7	75041	9687.28	12211.4	0
11.04min : 348.125m/z	0	0	0	0	3179.84	3881.12	0	0	0
11.04min : 277.092m/z	40618.4	19854.7	56345.5	73509.3	46186.1	58431.1	6792.66	3706.88	0
11.04min : 317.121m/z	0	0	0	6547.2	13830	16172.1	0	0	0
11.04min : 235.096m/z	35270.6	17112	37784.1	38170.7	28927.4	37246.9	3204.32	1710.56	0
11.04min : 271.118m/z	0	14328	31577.8	35372.1	24595.4	0	2655.12	1662.26	0
11.05min : 133.050m/z	149934	200660	0	199254	315491	259524	17037.4	26942.3	0
11.05min : 217.083m/z	0	17744	26509.3	27127.2	25125.4	28102	0	0	0
11.05min : 205.086m/z	49743.1	55288	51724.7	72407.5	103543	100082	4917.97	3674.68	0
11.05min : 97.028m/z	118968	147628	107742	138594	196897	154419	18185.3	22313.7	14188.7
11.05min : 420.187m/z	1.08917e+06	839628	1.02242e+06	1.31639e+06	1.57514e+06	1.70314e+06	138917	118037	144409
11.05min : 425.142m/z	264017	205172	276844	0	247429	300647	72642.2	69980.4	0
11.05min : 501.138m/z	0	0	0	1814.06	2069.2	2284.89	0	0	0
11.05min : 241.071m/z	48765.3	25908	59035.9	84825.2	52006.6	68332.3	7507.02	3022.66	8793.19
11.06min : 259.081m/z	152899	74108	203584	262670	160683	238996	16851.6	9474.47	29066.5
11.06min : 295.103m/z	652300	270412	948747	1.17958e+06	695086	1.07662e+06	64123.5	35712.4	106186
11.06min : 91.054m/z	149683	199088	148187	144936	225105	168762	20634	25759	20130.3
11.06min : 275.061m/z	10616.9	4903.47	0	11575.6	9166.24	0	1907.73	1424.79	2959.95
11.07min : 434.166m/z	40715.7	34172	41834	32028.9	35637.3	39180.6	28723.2	34617.7	26982
11.07min : 144.175m/z	0	7400	3663.82	0	3898.76	5025.84	2919.4	0	2383.57
11.08min : 387.071m/z	0	0	0	0	0	0	0	5018.98	5594.88
11.08min : 377.142m/z	0	0	0	0	0	0	6119.59	3908.12	0
11.10min : 356.165m/z	0	0	0	0	0	0	1775.59	1179.28	0
11.10min : 455.094m/z	0	0	0	0	0	0	4942.74	5008.13	0
11.11min : 851.220m/z	0	0	0	0	0	0	3146.51	2869.71	0
11.12min : 439.121m/z	0	0	0	0	0	0	60667.3	69661.9	63532.8
11.12min : 799.270m/z	2224.4	0	1840.12	0	0	0	0	0	0
11.13min : 861.169m/z	0	0	0	0	0	0	9827.67	3264.15	0
11.14min : 811.337m/z	26030.1	0	20968.4	0	40609.8	36498.9	0	0	0
11.15min : 895.218m/z	0	0	0	1045.26	1345.67	0	0	0	0
11.15min : 487.114m/z	0	0	0	4306.83	3253.83	3468.32	0	0	0
11.16min : 625.198m/z	0	0	0	0	0	0	11797.3	8681.58	11787.8
11.17min : 471.115m/z	3559.03	2568	0	0	0	0	8209	6009.09	7124.69
11.17min : 225.148m/z	28286.9	24560	16594	24307.6	20129.8	41962.6	0	15093.2	32260.5
11.18min : 388.255m/z	7410.02	8072	7105.83	7373.56	6668.45	0	7255.14	5900.42	7111.69
11.19min : 207.138m/z	23008.6	0	15538.4	22024.3	16401.5	0	14134.5	12352.2	26431.6
11.20min : 123.117m/z	8614.9	5572	7430.32	9288.17	8972.69	14484.6	7184.94	7200.44	6812.66
11.20min : 879.241m/z	0	0	0	1375.04	1092.21	0	0	0	0
11.21min : 579.151m/z	56017.7	98416	108078	0	0	0	97380.7	63821.9	133397
11.22min : 213.076m/z	10691	17456	9997.45	0	0	0	18466.1	17238.4	45075.4
11.22min : 153.018m/z	4226.35	0	5976.29	0	0	0	0	10098.3	9542.93
11.23min : 409.184m/z	0	29288	26418.9	0	0	0	44629.2	45537	44148
11.23min : 601.133m/z	4342.21	6192	7261.91	0	0	0	6507.74	4531.97	7376.05
11.23min : 149.023m/z	12887.6	12812	10022.1	17604.4	11032.7	9007.29	15071.9	11579.5	10210.3
11.24min : 531.186m/z	0	2353.4	2176.93	0	0	0	0	0	0
11.25min : 781.252m/z	579.27	512	829.698	0	0	0	0	0	0
11.26min : 751.236m/z	0	0	0	0	0	0	2209.16	0	1733.5
11.29min : 215.126m/z	0	0	0	0	0	0	3157.79	1308.07	4507.1
11.33min : 562.198m/z	0	0	0	1420.25	0	1523.26	0	0	0
11.35min : 165.090m/z	0	0	0	0	1778.87	998.783	0	0	0
11.35min : 563.173m/z	0	0	0	0	0	0	0	1404.67	1473.48
11.36min : 195.065m/z	0	0	0	0	0	0	8894.46	0	5460.53
11.37min : 529.121m/z	0	3268	2704.36	0	0	0	0	0	0
11.37min : 591.169m/z	59966	53240	64601.4	0	0	0	0	0	0
11.39min : 561.141m/z	2729.52	2508	0	0	0	0	2684.03	2656.39	0
11.39min : 469.169m/z	46508.4	30498.2	37817	34579.7	37213.4	41862.2	32790.6	29932.7	28186.7
11.39min : 145.049m/z	23286.6	0	47863.7	0	0	0	0	0	0
11.40min : 85.028m/z	12461.3	0	18126	0	0	0	0	0	0
11.40min : 302.124m/z	8786.37	0	9225.26	0	4202.92	8537.54	0	0	0
11.41min : 551.101m/z	885.124	0	768.087	0	0	0	0	0	0
11.41min : 842.281m/z	725.539	0	669.509	0	0	0	0	0	0
11.42min : 265.092m/z	3020.05	4336	0	0	0	0	0	0	0
11.42min : 406.244m/z	0	0	0	6669.72	8474.97	0	0	0	0
11.42min : 502.250m/z	0	0	0	0	0	0	2110.06	1613.96	1317.46
11.43min : 600.266m/z	0	2000	1968.65	1575.26	1548.45	0	3278.64	3111.2	3141.79
11.43min : 813.358m/z	0	0	0	5505.03	4626.9	0	0	0	0
11.43min : 451.123m/z	0	0	0	0	0	0	2229.81	1944	2500.58
11.43min : 307.079m/z	69535.6	69748	65706.3	26569.9	25825.9	49925.5	0	3131.33	3865.71
11.43min : 115.039m/z	11080.3	0	16943.1	11093.9	12023.5	0	0	0	0
11.43min : 487.151m/z	0	0	0	5291.37	0	6428.99	0	0	0
11.44min : 411.199m/z	0	0	0	19489	20590.6	22411	0	0	0
11.44min : 839.510m/z	0	0	0	6615.25	7405.81	5408.93	0	0	0
11.45min : 573.157m/z	0	0	0	5211.76	4152.23	0	0	0	0
11.45min : 588.265m/z	0	0	0	699.65	0	725.144	0	0	0
11.47min : 552.229m/z	22846.4	21776	16236.6	57593.4	0	68619.6	3776.22	2983.99	0
11.49min : 487.146m/z	20802.7	20512	17119.7	0	0	0	28231.9	26898	30600.6
11.50min : 829.291m/z	3197.57	0	3306.47	0	0	0	0	0	0
11.51min : 492.121m/z	1167.81	812	0	0	0	0	0	0	0
11.52min : 545.131m/z	0	0	0	0	0	0	0	650.928	1131.11
11.53min : 693.275m/z	2979.76	0	3622.74	1122.79	3912.59	4318.94	0	0	0
11.56min : 227.128m/z	954.637	0	1137.75	2417.35	3479.39	0	5066.62	5200.09	0
11.58min : 349.126m/z	0	0	0	0	0	0	1251.17	1783	0
11.58min : 465.175m/z	2961.23	2332	2164.61	1231.72	1755.83	1368.2	2944.83	2897.89	0
11.59min : 359.151m/z	0	0	0	925.884	972.387	0	0	0	0
11.60min : 455.116m/z	3962.21	0	3031.27	0	0	0	1156.2	0	849.416
11.60min : 219.101m/z	37638.6	83620	36613.5	42125.6	45642.3	33767.1	59713.4	50950.5	44551
11.61min : 545.200m/z	0	10484	19238.1	21580.2	22973.2	17800.2	30970.5	0	19701.2
11.61min : 147.044m/z	0	0	0	3808.28	0	9121.31	0	0	0
11.61min : 449.157m/z	3054.47	2595.61	0	0	0	0	0	3835.67	2942.62
11.61min : 540.245m/z	0	12524	23153.8	27141.5	30134.8	18457	34929.5	0	25573.5
11.61min : 312.146m/z	2289.27	3588	2406.95	0	0	0	0	0	0
11.63min : 361.166m/z	0	7784	7618.19	4964.58	5801.29	0	0	0	0
11.63min : 507.171m/z	0	0	0	0	0	0	6466.44	0	6041.25
11.64min : 720.310m/z	0	0	0	0	0	0	813.467	937.788	0
11.64min : 290.091m/z	0	0	0	0	3304.27	3502.58	0	0	0
11.65min : 847.215m/z	0	0	0	678.702	0	544.963	0	0	0
11.65min : 231.113m/z	7085.63	0	7048.33	0	0	0	7490.5	7099.82	6569.97
11.65min : 609.183m/z	1635.86	1436	0	0	0	0	1478.28	1432.84	0
11.66min : 331.154m/z	0	33340.7	27009.4	13398.1	15000.6	16974.8	0	33378	36000.5
11.66min : 343.150m/z	0	5016	3433.8	0	0	0	5128.48	0	4162.34
11.67min : 549.197m/z	0	0	0	0	0	0	2167.87	2221.71	0
11.67min : 395.131m/z	0	0	0	0	0	0	1247.04	0	762.741
11.67min : 637.160m/z	0	0	0	0	0	0	0	1650.18	1114.49
11.68min : 163.039m/z	18953.7	19928	23478	2639.4	7267.55	6348.43	21162.5	0	21205.1
11.68min : 372.129m/z	5079.04	5736	5553.23	0	1728.18	2148.07	4594.34	3497.59	4637.12
11.69min : 881.365m/z	0	0	0	0	1872.94	2421.71	0	0	0
11.69min : 707.183m/z	0	13188	13398.4	6301.04	0	10247.8	0	8403.87	9642.6
11.72min : 505.207m/z	0	0	0	0	0	0	1119.03	929.738	1165.78
11.73min : 409.054m/z	1584.88	1780	2530.17	0	0	0	1333.76	0	1200.45
11.73min : 313.143m/z	0	0	0	0	0	0	2993.72	2547.72	2717.26
11.73min : 467.189m/z	1529.27	1364	0	0	0	0	3167.15	0	2816.94
11.73min : 510.219m/z	0	0	0	0	0	0	929.087	0	1347.43
11.73min : 475.181m/z	0	644	788.624	0	1364.11	1673.76	2378.46	2310.26	2132.21
11.74min : 434.203m/z	97867.2	83892	88173.9	0	0	0	0	0	0
11.74min : 855.328m/z	10425.3	10660.5	0	0	0	0	0	0	0
11.75min : 455.124m/z	4838.06	4004	0	0	0	0	0	0	0
11.75min : 189.091m/z	0	0	0	0	0	0	3168.15	4287.91	2825.61
11.75min : 387.071m/z	16395.7	19120	20072.9	0	0	0	10851.7	7566.7	11215.8
11.76min : 462.234m/z	0	0	0	0	0	0	4104.5	3139.38	2868.95
11.76min : 255.087m/z	3577.57	5756	0	0	0	0	0	0	0
11.77min : 273.097m/z	7382.22	0	7668.55	0	10378.3	20550.3	0	0	0
11.77min : 247.133m/z	0	0	0	0	0	0	2031.6	0	1789.84
11.79min : 129.054m/z	27981.1	20376	36153.5	37756	23447.9	22702.9	0	0	0
11.80min : 91.054m/z	11594.7	0	14141.8	17998.2	10493.5	10954.7	0	0	0
11.80min : 147.065m/z	0	12780	33401.5	33298.3	19894.8	23236.5	0	0	0
11.81min : 329.123m/z	2006.59	1808	0	0	0	0	2440.4	1927.9	2448.57
11.81min : 237.071m/z	0	0	0	6947.21	8222.17	0	0	0	0
11.82min : 451.103m/z	5361.72	1652	1766.19	0	0	0	1647.58	1718.61	2266.55
11.82min : 381.095m/z	0	0	0	0	0	0	4723.89	0	4836.47
11.82min : 378.176m/z	0	0	0	0	0	0	5045.97	0	4147.4
11.83min : 365.121m/z	0	0	0	0	0	0	26237.4	0	28975.5
11.83min : 605.182m/z	0	0	0	1198.2	1304.2	1340.83	0	0	0
11.84min : 566.282m/z	0	0	0	0	0	0	6499.48	5461.71	6530.97
11.84min : 589.211m/z	17170	9928	10248	0	6667.16	11565.8	16690.5	26366.7	16073.9
11.84min : 199.061m/z	0	0	0	0	0	0	919.834	0	736.738
11.84min : 567.229m/z	3257.81	2348	2213.9	0	0	0	3658.54	0	3601.35
11.85min : 225.112m/z	0	10328	3934.9	0	0	0	4195.34	10939.5	0
11.86min : 749.223m/z	0	0	0	0	0	0	598.745	499.08	0
11.87min : 391.175m/z	0	0	0	0	0	0	2539.5	1738.73	0
11.88min : 641.151m/z	6075.38	6416	7639.79	0	0	0	25023.4	23098.6	28468.4
11.89min : 677.152m/z	0	1308	1437.6	0	0	0	0	0	0
11.89min : 715.359m/z	0	0	0	2115.71	3350.36	0	0	0	0
11.90min : 416.212m/z	0	0	0	0	0	0	8906.85	7876.61	8290.47
11.90min : 437.235m/z	0	0	0	0	2811.17	4136.51	2878.1	0	2855.94
11.91min : 781.198m/z	0	0	0	0	0	0	1205.75	1609.94	1281.58
11.91min : 528.193m/z	6365.49	0	5191.77	0	0	0	0	12118.8	11837.8
11.92min : 651.170m/z	2646.1	1984	1560.82	0	0	0	0	0	0
11.92min : 175.148m/z	0	0	0	7143.13	0	8017.63	0	0	0
11.93min : 695.252m/z	0	0	0	0	0	0	908.441	0	1209.12
11.93min : 673.272m/z	0	0	0	0	0	0	1730.17	0	1863.51
11.93min : 581.166m/z	20705.4	0	28834.1	0	0	0	10533.8	7494.25	12121.5
11.93min : 447.114m/z	0	0	0	0	0	0	0	2716.77	3467
11.93min : 603.148m/z	30812.5	36444	36252.1	0	0	0	15427	13853.5	19306.9
11.93min : 291.087m/z	562605	1655596	1.54314e+06	0	0	0	406791	306315	457697
11.93min : 165.054m/z	11710.5	7328	6789.56	0	0	0	3629.63	5699.17	4156.07
11.94min : 139.039m/z	109672	84124	89237.7	0	0	0	41986.5	62731.2	50899.9
11.94min : 273.077m/z	0	10792	9488.13	0	0	0	3258	0	3527.68
11.94min : 313.068m/z	0	45412	46500.1	0	0	0	15142.1	15487.6	17330.7
11.95min : 456.103m/z	0	0	0	0	0	0	0	543.353	537.386
11.95min : 463.146m/z	0	0	0	0	0	0	0	2507.48	2396.57
11.96min : 375.127m/z	0	12156	14778.5	0	0	0	26059.9	0	29014.5
11.96min : 115.039m/z	11464.9	7004	8017.68	16955	11594.9	22297	9476.69	13004.3	8585.17
11.97min : 533.149m/z	32161.1	28960	48750.9	0	0	0	56306.8	50564.1	0
11.97min : 345.134m/z	3090.98	0	4378.51	0	0	0	0	4370.98	5252.51
11.97min : 331.154m/z	0	0	0	0	0	0	0	18594.8	18071.8
11.97min : 343.153m/z	0	0	0	0	0	0	2965.31	0	2965.37
11.98min : 353.145m/z	6589.77	5504	8699.51	2496.95	0	6868.34	16913.5	15713	15783.5
11.98min : 681.172m/z	0	0	0	0	0	0	1342.01	1014.26	1486.48
11.98min : 85.065m/z	1955.62	2664	0	0	0	0	0	7639.15	5170.17
11.99min : 135.117m/z	6135.63	5244	5089.09	0	0	0	5306.12	13121	7072.69
11.99min : 339.108m/z	0	0	0	0	14267.8	13613.5	0	0	0
12.00min : 667.164m/z	2460.74	3252	2788.94	0	0	0	1643.45	1062.56	0
12.00min : 512.271m/z	17025.9	15764	16544.7	0	0	0	16265.2	13555.7	0
12.00min : 727.258m/z	0	0	0	0	0	0	0	2736.89	2725.93
12.04min : 147.044m/z	10028.3	10716	8477.71	20721.4	19392.4	19838.8	11830.4	27018.8	13300.3
12.05min : 707.184m/z	6325.63	5880	0	0	0	0	0	0	0
12.08min : 193.049m/z	155717	143572	156690	29083.7	36241	60269	369471	162857	390185
12.08min : 471.184m/z	1570.98	0	1375.98	1713.51	0	1413.8	0	0	0
12.08min : 731.181m/z	7535.14	6828	6037.55	0	0	0	6734.85	6278.75	4403.09
12.08min : 377.084m/z	77840	67416	67410.9	0	0	0	89898.4	71070.6	90020.8
12.14min : 563.156m/z	3934.4	3496	3902.05	0	0	0	0	2974.36	3813.7
12.15min : 269.138m/z	0	0	0	0	0	0	1090.13	0	1646.83
12.16min : 468.246m/z	2344.88	0	2324.8	0	0	0	0	0	0
12.17min : 595.186m/z	0	0	0	0	0	0	1622.81	0	2023.86
12.19min : 505.098m/z	0	1272	1556.71	0	0	0	0	0	0
12.19min : 500.141m/z	3040.01	2180	3339.33	0	0	0	0	0	0
12.20min : 154.123m/z	38394	32880	14219.9	16900.5	38407	29822.1	11289.4	33470.6	27684
12.22min : 289.071m/z	6497.09	0	9122.57	0	0	0	10860	4801.63	0
12.23min : 473.200m/z	6724.16	3743.63	7237.27	0	0	0	6074.16	6367.3	4914.86
12.23min : 463.146m/z	0	0	0	0	0	0	0	2302.21	2387.9
12.25min : 542.246m/z	5500.75	0	5031.58	0	0	0	0	0	0
12.25min : 674.325m/z	0	0	0	0	0	0	1176.84	0	966.427
12.26min : 479.154m/z	1847.02	1983.14	2686.25	0	0	0	0	0	0
12.26min : 347.170m/z	0	0	0	0	0	0	2717.06	1634.09	0
12.26min : 445.183m/z	2057.57	1516	2406.95	5714.51	0	6270.9	0	0	0
12.28min : 345.134m/z	4407.09	0	3207.89	0	0	0	7775.42	7606.95	5269.85
12.29min : 109.101m/z	5825.14	5756	7118.15	7017.45	3977.11	6453.32	0	7381.56	8138.79
12.31min : 547.200m/z	45373.1	43916	45198	26812.9	44918.7	40225	35883.4	34303.7	26669.9
12.31min : 174.112m/z	0	0	0	1047.38	0	652.173	0	0	0
12.32min : 337.092m/z	6586.21	6596	0	0	0	0	9740.96	24100.7	0
12.32min : 889.196m/z	3373.67	5004	6945.64	0	0	0	4129.28	3392.94	5599.21
12.33min : 317.103m/z	0	0	0	0	0	0	3452.07	0	2075.87
12.34min : 867.215m/z	0	74264	84674.4	0	0	0	56339.8	0	78644.6
12.36min : 721.200m/z	0	0	0	0	7995.69	6567.34	0	0	0
12.37min : 339.108m/z	30780.1	53324	0	7733.11	9760.74	0	44497.1	0	40967
12.37min : 359.074m/z	0	0	0	0	0	0	2717.06	0	2543.91
12.37min : 583.164m/z	24204.2	15072	17119.7	0	11276.9	9025.53	28136.9	16763.5	26739.3
12.41min : 700.209m/z	0	0	0	0	0	0	656.555	0	550.387
12.41min : 475.214m/z	4133.67	3228	0	0	0	0	0	2765.07	2920.95
12.42min : 296.113m/z	19783.2	18928	0	23427.8	64002.4	0	0	0	0
12.43min : 665.147m/z	0	0	0	1331.86	0	1427.48	0	0	0
12.43min : 479.161m/z	0	0	0	1235.91	1216.4	0	0	0	0
12.44min : 334.069m/z	0	0	0	14965	29411.2	0	0	0	0
12.45min : 476.307m/z	12836.6	11192	11118.8	0	0	0	9059.63	0	12043.5
12.45min : 629.172m/z	0	0	0	4776.05	4608.47	5504.71	0	0	0
12.45min : 543.170m/z	0	0	0	0	0	0	0	1199.4	1564.49
12.45min : 380.066m/z	0	0	0	2178.55	3013.94	0	0	0	0
12.45min : 219.018m/z	0	0	0	2195.31	4949.49	3215.26	0	0	0
12.46min : 318.095m/z	0	0	0	95718	232036	108375	0	0	0
12.46min : 163.940m/z	0	844	821.483	0	0	0	0	0	0
12.46min : 313.140m/z	80249.7	64356	75095.9	108148	275204	133741	5603.43	5783.7	6348.95
12.46min : 861.169m/z	14310.3	11140	0	0	0	0	7899.3	7562.68	0
12.46min : 107.049m/z	5783.43	6984	0	6154.41	5262.87	6804.49	0	0	0
12.46min : 85.028m/z	17058.3	20600	20939.6	21701.7	23106.9	27797.2	0	0	0
12.47min : 97.028m/z	22253.2	27564	26094.4	26976.3	27093.2	30451.5	0	0	0
12.47min : 558.256m/z	0	0	0	10691.7	10876	0	0	0	0
12.47min : 887.264m/z	0	0	0	917.505	695.879	0	0	0	0
12.48min : 563.211m/z	40697.2	29540	29602.1	50777	55615	51831.8	36634.9	33728.2	0
12.48min : 413.054m/z	0	0	0	1902.04	2198.24	0	0	0	0
12.49min : 579.184m/z	0	0	0	0	5857.36	6421.4	0	0	0
12.49min : 460.240m/z	8230.27	5118.47	7553.54	8320.39	10032.6	10060.8	8031.44	8758.05	9477.92
12.49min : 599.156m/z	0	0	0	0	1737.39	1760.41	0	0	0
12.49min : 563.158m/z	4773.18	9000	10408.2	0	0	0	5958.54	4028.87	10180
12.49min : 594.204m/z	0	0	0	3360	3018.55	3292.79	0	0	0
12.49min : 419.189m/z	0	0	0	4130.87	4891.16	0	0	0	0
12.49min : 505.208m/z	3990.01	3532	4304.57	0	0	0	5624.07	4729.19	0
12.49min : 386.151m/z	0	0	0	867.231	838.741	0	0	0	0
12.50min : 309.119m/z	0	0	0	6212.48	6912.7	6968.68	0	0	0
12.50min : 523.217m/z	0	0	0	4470.22	7253.73	6722.4	10339.7	9667.67	10318.7
12.53min : 857.275m/z	0	0	0	0	1291.17	1322.59	0	0	0
12.53min : 281.080m/z	0	0	0	0	0	0	1565	0	1837.51
12.53min : 545.186m/z	0	0	0	0	3659.12	4765.88	0	0	0
12.54min : 331.103m/z	0	0	0	6099.94	7940.39	9235.32	121318	106433	122410
12.55min : 267.159m/z	3665.62	3340	0	0	0	0	0	0	0
12.56min : 369.120m/z	2215.13	3476	0	2186.93	3751.29	3124.05	0	2523.58	2734.6
12.56min : 159.969m/z	9842.95	0	10642.3	0	0	0	0	0	0
12.57min : 683.180m/z	0	0	0	0	0	0	5268.96	4531.97	4563.44
12.57min : 661.198m/z	0	0	0	0	0	0	7911.69	0	8836.53
12.57min : 353.084m/z	0	0	0	0	0	0	12396.1	0	12693.6
12.57min : 169.049m/z	24672.3	39788	40552.5	5923.98	4580.82	10193.1	61889.6	106441	59047.4
12.57min : 487.216m/z	72450.4	70248	0	0	0	0	63793.2	61048.8	62670.4
12.58min : 120.011m/z	22624	0	20824.6	0	0	0	0	0	0
12.59min : 135.117m/z	32448.4	13552	36104.2	0	0	0	15757.3	17125.7	15484.5
12.59min : 153.127m/z	17364.2	0	18610.7	0	0	0	7238.62	11160.9	0
12.60min : 279.123m/z	0	0	0	0	0	0	0	1400.64	1066.1
12.61min : 556.240m/z	0	0	0	0	0	0	0	732.521	654.397
12.63min : 641.151m/z	8920.76	11828	9200.61	0	0	0	8663.22	6620.86	6318.61
12.64min : 455.132m/z	0	0	0	22108.1	22351.1	26948.9	14431.9	10794.6	9152.89
12.65min : 575.173m/z	0	0	0	0	1474.71	2275.77	0	0	0
12.65min : 702.298m/z	0	4608	5409.47	6146.03	7241.68	7602.61	14930.1	10424.3	11363.1
12.65min : 133.050m/z	8397.1	0	10662.9	0	0	0	7597.87	0	4689.12
12.67min : 331.154m/z	5950.26	6796.81	5766.81	4336.15	7216.86	8851.4	10483.7	6967	0
12.67min : 267.101m/z	0	0	0	1499.85	0	1021.59	0	0	0
12.71min : 685.270m/z	0	0	0	0	0	0	0	583.602	658.731
12.71min : 341.157m/z	3526.6	7124	0	0	0	0	0	0	0
12.71min : 371.113m/z	0	0	0	4030.32	0	15174	0	0	0
12.71min : 165.054m/z	0	0	0	4122.49	3801.99	0	0	0	0
12.72min : 591.206m/z	0	0	0	0	12452.1	34551.5	0	0	0
12.73min : 265.143m/z	0	0	0	0	3318.1	24550	10946.7	0	14184.4
12.74min : 551.212m/z	4990.99	4776	6169.34	12019.7	18756.5	19642.7	3848.48	4189.86	0
12.74min : 343.154m/z	0	0	0	0	0	0	2630.35	0	4407.43
12.74min : 624.187m/z	3767.57	0	4842.64	0	0	0	0	0	0
12.74min : 191.070m/z	0	0	0	10792.2	0	8628.76	0	0	0
12.75min : 586.251m/z	0	0	0	0	7991.08	7379.14	0	0	0
12.75min : 477.170m/z	0	0	0	0	1571.49	1742.17	0	0	0
12.75min : 210.110m/z	53468.9	125176	54891.5	168281	80357.9	76582.5	59891	0	58605.4
12.75min : 153.091m/z	8577.83	7772	3902.05	9384.53	4387.26	4359.98	4038.43	4403.18	0
12.75min : 397.165m/z	2877.81	0	2710.89	0	2792.73	3370.32	3324.07	3207.8	0
12.76min : 579.186m/z	0	0	0	0	3000.11	2791.12	0	0	0
12.76min : 247.133m/z	0	0	0	0	0	0	4294.45	3875.92	4195.07
12.76min : 275.064m/z	0	0	0	0	0	0	635.908	0	871.085
12.76min : 170.117m/z	131086	135412	52316.2	165046	67214.5	66248	57558	50230	55459.1
12.76min : 445.207m/z	0	0	0	0	0	0	11764.3	0	10808.4
12.76min : 317.103m/z	0	0	0	0	0	0	4938.61	5385.24	7285.04
12.76min : 142.122m/z	25951.3	26672	11320	30780.4	14636.5	16103.7	13473.8	11780.7	12706.6
12.77min : 125.096m/z	9523.2	8620	4719.42	12057.4	5991.01	6594.7	5413.48	5361.09	5612.21
12.77min : 563.210m/z	26475	12064	18269.8	0	22517	25740.3	20547.3	0	20624.3
12.77min : 503.210m/z	7428.56	0	8066.97	0	0	0	9323.9	8701.71	10344.7
12.77min : 629.242m/z	0	0	0	0	0	0	7980.69	0	8199.46
12.78min : 135.080m/z	0	0	0	6221.44	3954.07	0	3493.37	3171.57	3861.38
12.79min : 187.132m/z	0	0	0	0	0	0	16442.8	14706.8	0
12.80min : 133.101m/z	0	0	0	0	0	0	7630.9	7832.34	9018.54
12.80min : 780.338m/z	0	0	0	519.501	520.757	0	0	0	0
12.80min : 329.172m/z	10714.2	9696	0	0	0	0	0	0	0
12.80min : 341.103m/z	0	0	0	0	2201.4	8601.61	0	0	0
12.81min : 387.072m/z	0	2148	3060.03	0	0	0	0	0	0
12.82min : 422.203m/z	28073.7	28792	27938.6	24299.2	0	32927.2	25803.8	24060.7	20495.7
12.83min : 473.238m/z	801.71	944	0	0	0	0	0	0	0
12.83min : 207.102m/z	19676.6	18984	19658.1	15417.4	21369.5	17727.3	20468.8	39805.7	17915.7
12.83min : 243.123m/z	7915.14	7684	6699.2	6351.31	7885.09	7420.18	6511.87	14887.9	6938.34
12.83min : 161.096m/z	10510.3	9364	10100.1	11207	9350.58	12537.2	10926.1	9542.9	10938.4
12.83min : 225.112m/z	13888.6	14128	18027.4	11672	17747.2	19405.6	14778.7	39113.4	14084.7
12.83min : 427.158m/z	37786.9	31216	33097.6	29929.9	35913	35408.9	29821.6	29647	30635.3
12.84min : 351.180m/z	0	0	0	0	1207.42	1286.1	0	0	0
12.84min : 137.096m/z	12363.9	12148	12683.7	0	0	0	13345.8	10444.5	11415.1
12.86min : 775.335m/z	0	0	0	0	0	0	1172.71	0	1118.11
12.86min : 767.257m/z	0	0	0	0	0	0	1032.32	0	693.401
12.87min : 588.266m/z	7952.22	6616	6341.85	6150.22	6686.89	8683.48	16901.1	14859.7	16004.6
12.87min : 520.333m/z	11033.9	12432	0	10360.7	12756.2	13070.8	9621.21	7820.27	9921.31
12.87min : 593.221m/z	13369.5	0	9377.23	15890.9	17793.3	16865.3	0	20954.3	22349.2
12.88min : 395.192m/z	0	0	0	0	0	0	1015.8	0	992.43
12.88min : 553.227m/z	0	880.964	1067.93	0	0	0	0	2000.35	2127.87
12.91min : 131.049m/z	0	0	0	0	0	0	3291.03	3429.16	0
12.92min : 387.165m/z	7525.87	0	7183.8	0	0	0	0	0	0
12.92min : 357.119m/z	0	0	0	0	0	0	0	4491.72	3180.98
12.93min : 369.152m/z	10570.5	9664	9652.43	2626.83	0	3231.91	32997	0	32533.5
12.93min : 527.406m/z	0	0	0	0	0	0	0	978.036	2309.89
12.94min : 364.197m/z	5431.23	3952	0	0	0	0	24123.2	16441.5	0
12.94min : 228.066m/z	0	0	0	0	0	0	1019.88	0	1070.44
12.95min : 584.255m/z	7516.61	7012	0	1981.64	2958.64	0	2605.57	2845.56	2972.96
12.96min : 167.106m/z	6561.97	6844	9763.33	0	0	0	24102.6	27469.5	42843.5
12.96min : 359.170m/z	4666.6	4728	0	0	0	0	0	0	0
12.97min : 329.161m/z	0	0	0	0	0	0	19052.5	10154.7	0
12.97min : 435.092m/z	1663.66	1808	1803.16	0	0	0	2035.73	1754.83	2192.88
12.99min : 504.266m/z	7859.53	6192	0	4855.66	7737.62	6020.06	5463.03	5960.79	5954.58
12.99min : 331.082m/z	9833.69	7516	16244.8	0	0	0	11528.9	5312.79	0
12.99min : 600.266m/z	2715.62	1523.15	0	2048.68	0	2900.58	0	0	0
13.00min : 149.096m/z	0	0	0	0	0	0	0	4696.99	5213.51
13.00min : 400.218m/z	4091.96	0	5799.67	0	5272.09	7616.29	5235.92	4226.08	5044.49
13.01min : 385.091m/z	1962.37	2756.44	0	0	0	0	0	0	0
13.02min : 279.159m/z	0	4760	4246.7	0	0	0	11355.5	4628.57	0
13.03min : 350.218m/z	19588.6	16912	0	6397.4	3608.43	0	51331	24229.5	0
13.04min : 315.181m/z	35025	35744	31791.4	9305.29	7166.17	0	91880.5	40856.2	36139.2
13.05min : 401.169m/z	1195.61	688	0	0	0	0	1052.97	889.49	0
13.05min : 355.173m/z	249202	211888	179954	84117.2	59421.6	95080.5	449942	238540	188254
13.05min : 382.121m/z	1181.71	1204	0	0	0	0	0	0	0
13.05min : 407.191m/z	5556.36	4760	4362.08	0	11055.7	12614.8	31151.3	27385	22219.2
13.05min : 333.191m/z	17609.8	14928	0	0	0	0	35747.1	17137.8	13915.7
13.06min : 153.127m/z	101405	91632	249534	15907.6	20033	15031.9	94048.4	136289	367273
13.06min : 327.159m/z	0	4449.49	2846.94	0	0	0	10065.4	5191.6	2973.72
13.06min : 559.273m/z	38435.7	35612	32571.8	31295.7	32743.2	26205.5	0	0	0
13.06min : 93.070m/z	31118.4	0	44421.7	6451.86	0	4761.32	0	35253.6	65088.7
13.06min : 81.070m/z	3406.11	0	4119.74	0	0	0	0	2958.26	6548.3
13.06min : 91.054m/z	16363.2	26200	22685.3	0	0	0	21146	18397.5	32468.5
13.06min : 213.185m/z	0	0	0	17306.9	10313.8	0	11541.3	4874.08	0
13.07min : 816.315m/z	0	0	0	1049.62	1577.54	1381.88	0	0	0
13.07min : 554.318m/z	0	54800	51999.9	29071.1	34789.3	28800.5	13345.8	12915.7	0
13.08min : 429.173m/z	0	0	0	0	0	0	6656.39	5719.3	6041.25
13.09min : 105.070m/z	0	0	0	0	0	0	0	7659.27	14019.7
13.09min : 537.291m/z	0	108212	125313	67602.1	0	60232.5	26724.7	31735.9	24511.7
13.09min : 97.065m/z	0	0	0	0	0	0	0	2012.42	3614.35
13.09min : 607.183m/z	0	3804	3142.17	0	0	0	0	0	0
13.10min : 597.148m/z	1098.3	824	0	1064.14	0	1090	0	0	0
13.10min : 207.138m/z	1404.15	781.478	0	2404.79	0	5609.6	9418.88	5353.04	4702.12
13.10min : 899.226m/z	0	4008	3602.2	0	0	0	3208.45	3312.44	2851.61
13.13min : 873.174m/z	0	0	0	3561.09	0	3849.19	0	0	0
13.13min : 319.082m/z	5213.43	3548	4218.32	0	0	0	2060.51	2648.35	0
13.14min : 337.092m/z	7927.12	0	9853.69	0	0	0	5603.43	5671.79	0
13.16min : 305.068m/z	2474.64	2436	0	0	0	0	0	0	0
13.16min : 518.282m/z	0	0	0	833.715	0	953.176	0	0	0
13.17min : 447.223m/z	0	0	0	2890.77	3654.52	3260.87	0	0	0
13.18min : 851.220m/z	11075.6	12388	13221.8	0	0	0	10083.7	7031.4	8429.15
13.18min : 471.184m/z	1441.22	1012	0	0	0	0	970.38	877.415	0
13.18min : 365.242m/z	2011.23	0	1782.62	1981.64	1774.26	0	0	0	0
13.19min : 873.203m/z	0	0	0	0	0	0	0	1183.3	706.402
13.19min : 564.360m/z	9263.68	11168	8678.97	8580.14	0	12496.2	10496.6	7719.64	5048.82
13.20min : 489.231m/z	11580.8	12552	11858.1	0	0	0	0	0	0
13.22min : 212.126m/z	7349.78	5788	4842.64	0	11530.4	10512.3	6961.96	5590.5	6114.93
13.22min : 484.275m/z	12618.8	0	12819.2	10427.7	10327.6	0	5099.65	4395.13	0
13.22min : 172.133m/z	52625.5	54588	29368	58443.8	0	28038.9	18932.7	20120.2	68408.3
13.23min : 194.115m/z	38176.2	38140	21206.6	33114	55615	29028.6	23751.6	22309.7	45881.5
13.23min : 545.258m/z	0	0	0	1897.85	1294.98	0	0	0	0
13.25min : 725.230m/z	1641.22	2152	0	0	0	0	0	0	0
13.26min : 333.191m/z	0	0	0	7344.23	7760.66	9349.34	0	0	0
13.26min : 153.054m/z	4703.67	7780	2591.78	8743.53	8991.12	5942.53	3575.95	0	6912.34
13.27min : 669.333m/z	0	0	0	0	1393.42	1121.92	0	0	0
13.30min : 444.245m/z	29380.6	0	34325.7	0	0	0	11925.3	10883.2	0
13.35min : 209.154m/z	0	0	0	20063.6	17516.8	0	13800	8250.92	0
13.36min : 623.142m/z	0	0	0	0	0	0	0	1811	1880.85
13.38min : 891.215m/z	4142.94	4908	0	0	0	0	0	0	0
13.40min : 404.156m/z	4207.82	0	4296.36	0	6968	5947.09	8485.66	6101.66	0
13.44min : 495.244m/z	41531.3	37004	33040.1	66026.9	40780.3	72993.3	20188	19315.2	20875.7
13.44min : 741.183m/z	1969.52	2344	2405.81	0	0	0	0	0	0
13.44min : 517.226m/z	77492.4	62964	57360.1	131073	79349.3	147405	37167.6	34633.8	37686.3
13.46min : 512.271m/z	61221.9	58972	54599.9	95873	69786	131073	34062.4	28693.1	35016.7
13.46min : 356.177m/z	5167.09	0	9783.87	0	0	0	0	0	0
13.46min : 373.152m/z	0	0	0	0	0	0	1763.2	0	931.614
13.47min : 357.188m/z	0	0	0	0	13419.9	9353.9	0	0	0
13.48min : 700.283m/z	0	2967.04	3002.52	9296.55	7364.33	11955.1	7502.89	5687.1	7978.44
13.49min : 705.238m/z	0	0	0	11043.6	5742.15	0	0	0	0
13.49min : 462.234m/z	1727.44	1656	0	0	0	0	6326.05	5292.67	0
13.50min : 695.115m/z	0	2012	2291.94	0	0	0	0	0	0
13.51min : 649.119m/z	3800.52	3188	2883.41	0	0	0	2779	1972.17	0
13.51min : 186.074m/z	1149.27	1032	1314.37	0	0	0	0	0	0
13.51min : 153.127m/z	29658.6	28052	26653	46721.5	93473.6	40913.6	40644.5	55333.5	35653.8
13.52min : 135.117m/z	24102.3	21784	22627.8	11609.2	21816.5	12181.5	53478.2	63757.5	40772
13.53min : 633.144m/z	76519.2	66032	73025.8	0	66909.9	72596.5	71225.9	46998.1	64533.9
13.53min : 611.162m/z	1.50052e+06	1332204	1.54627e+06	673139	850198	976440	1.71621e+06	1.00007e+06	1.75403e+06
13.54min : 282.097m/z	0	884	1072.04	0	0	0	2779	0	8762.85
13.56min : 721.200m/z	0	0	0	7247.87	0	10521.4	0	0	0
13.56min : 443.192m/z	0	50236	55680.1	70543.2	0	81690.4	0	0	0
13.56min : 499.136m/z	0	0	0	0	0	0	664.813	527.254	0
13.56min : 301.126m/z	25288.6	46804	34124.4	21152.9	29982.7	69668.5	28677.8	21005.6	83736.8
13.57min : 263.128m/z	25163.5	22856	23855.9	30231.6	36010.8	55389.1	26654.5	38839.7	0
13.58min : 465.174m/z	10185.9	8856.41	0	13958.9	16438.4	16345.4	0	14323.3	7769.16
13.58min : 861.169m/z	6849.29	4736	5931.11	0	0	0	0	0	0
13.58min : 281.138m/z	9829.05	0	9829.05	11605	13143.4	17207.3	10224.1	13604	16377.3
13.58min : 233.117m/z	6733.43	5748	8239.48	0	0	0	6623.36	9486.55	0
13.59min : 343.140m/z	2085.37	1988	0	0	0	0	0	2418.93	3740.03
13.59min : 199.128m/z	0	1832	2222.11	0	0	0	2485.82	0	4125.73
13.59min : 431.188m/z	0	0	0	6326.18	8857.48	0	0	0	0
13.59min : 135.080m/z	25974.5	12568	13242.3	26842.3	26005.6	20404.4	45108.2	22953.7	47229.3
13.59min : 205.084m/z	0	0	0	0	1510.58	1730.73	1199.68	1290.48	1369.13
13.59min : 211.169m/z	0	5016	5327.32	0	8742.26	11077.8	0	0	0
13.60min : 199.097m/z	0	3760	3897.94	11169.3	8677.75	0	17181.9	7115.92	23267.9
13.61min : 552.302m/z	11919.1	12288	13135.5	14621.4	14659.5	15278.2	9233.06	8886.85	0
13.62min : 175.148m/z	7618.56	5364	3314.68	9845.38	0	5007.6	4451.36	0	6227.61
13.63min : 219.102m/z	0	7600	12231.9	6799.59	8106.3	25580.7	14658.9	11816.9	13239.6
13.64min : 524.307m/z	13833.9	0	17962.4	0	0	0	0	0	0
13.65min : 245.138m/z	4708.31	0	5733.95	0	0	0	0	0	0
13.65min : 487.158m/z	1496.83	0	1182.94	0	0	0	0	0	0
13.66min : 429.173m/z	45243.3	43932	52657.1	34890.3	33028.9	65541.1	22376.5	21078.1	0
13.66min : 557.258m/z	12720.8	12856	12757.6	0	0	0	9200.02	8806.35	9833.29
13.67min : 169.086m/z	6413.68	6684	4259.39	0	8885.13	11223.8	0	0	0
13.67min : 545.199m/z	0	9864	10413	0	13263.2	15346.6	19742.1	18031.3	19354.5
13.67min : 702.296m/z	0	0	0	0	0	0	0	1199.4	1620.82
13.67min : 227.128m/z	16525.4	17076	20142.8	13465.1	11885.2	56438.1	8923.36	7667.32	7085.69
13.68min : 249.112m/z	0	0	0	0	0	0	8398.95	7119.94	6899.34
13.68min : 529.262m/z	0	0	0	8810.56	8129.34	10900	11863.4	12291.9	11969.8
13.69min : 125.096m/z	0	0	0	4805.38	4783.59	0	0	0	0
13.70min : 561.174m/z	0	0	0	0	0	0	2081.15	1769.69	2262.22
13.71min : 730.293m/z	0	0	0	0	0	0	1866.43	1345.87	0
13.73min : 127.112m/z	0	0	0	3238.5	3465.57	7059.89	0	0	0
13.73min : 512.204m/z	0	0	0	0	0	0	2056.38	1887.65	1664.16
13.74min : 482.182m/z	0	0	0	0	0	0	2196.77	1497.24	1815.84
[truncated: 1,212 more rows]
